# Supplementary material for: Microbial Biogeography and Core Microbiota of the Rat Digestive Tract
Source: Sci Rep. 2017 Apr 4;7:45840. doi: 10.1038/srep45840 (PMC5379200; doi:10.1038/srep45840)
Supplement: Supplementary Table S3 [file srep45840-s2.xls]

## Sheet: TableS3
	Table S3. The 16S rRNA copy number adjusted counts for genera present in each sample.
	RDP taxid	genus	phylum	Sto1	Sto2	Sto3	Sto4	Sto5	Sto6	Duo1	Duo2	Duo3	Duo4	Duo5	Duo6	Jej1	Jej2	Jej3	Jej4	Jej5	Jej6	Ile1	Ile2	Ile3	Ile4	Ile5	Ile6	Cec1	Cec2	Cec3	Cec4	Cec5	Cec6	PCc2	PCc3	PCc4	PCc5	PCc6	MCc1	MCc2	MCc3	MCc4	MCc5	MCc6	DCc1	DCc2	DCc3	DCc4	Fec1
	2207	Gp2	Acidobacteria	0	0	0	0	11.594	0	0	0	0	0	0	0	0	0	0	0	0	0	0	0	0	0	0	0	0	0	0	0	0	0	0	0	0	0	0	0	0	0	0	0	0	0	0	0	0	0
	2211	Gp4	Acidobacteria	0	0	0	0	0	1	0	0	0	0	0	0	0	0	0	0	0	0	0	0	0	0	0	0	0	0	0	0	0	0	0	0	0	0	0	0	0	0	0	0	0	0	0	0	0	0
	2215	Gp6	Acidobacteria	0	0	0	0	0	0	0	0.725	0	0	0	0	0	0	0	0	0	0	0	0	0	0	0	0	0	0	0	0	0	0	0	0	0	0	0	0	0	0	0	0	0	0	0	0	0	0
	21	Actinomyces	Actinobacteria	0	0	0	0	0	0	0	0	7.333	1.333	0	0.333	0	0	2.333	9.333	4	0	0	0	0	5.333	2.333	1	0	0	0.333	0	0	0.333	0.667	0	0.333	0	0.333	0.333	0	0.333	0	0	0.333	0	0	0	0.333	0
	285	Actinomycetospora	Actinobacteria	0	0	0	0	0	0	0	0	0	0	0	0	0	0	0	0	0	0	0	0	0	0	0	0	0	0	0	0	0	0	0	0	0	0	0	0	0	0	0	0	0	0	0	0	0	0
	366	Adlercreutzia	Actinobacteria	0	0	0	0	0	0	0.5	0.5	3	1	2	0	0	1	1	0	0	0	6	0	0	0	0	0	8.5	25	63	19.5	6.5	37.5	8.5	34	13	14.5	2.5	27	2.5	27.5	15	42	15.5	8	33.5	48	7	5.5
	192	Arthrobacter	Actinobacteria	0	0	0	0	0	0	0.75	0.563	0	0.188	0	0	0	0	0	0	0.188	0	0	0	0	0	0	0	0	0	0	0	0	0	0	0	0	0	0	0	0	0	0	0	0	0	0	0	0	0
	367	Asaccharobacter	Actinobacteria	0	0	0	0	0	0	0	0	0	0	0	0	0	0	0	0	0	0	0	0	0	0	0	0	0	0	0	0	0	0.532	0	0.532	0	0	0	0	0	0	0	0.532	0	0	1.064	0	1.064	0
	357	Bifidobacterium	Actinobacteria	7.205	0	6.916	0	1.729	2.017	2.017	4.899	6.628	5.187	2.017	2.594	0	5.764	1.441	6.916	103.746	2.017	7.205	0.288	3.17	21.326	4.323	1.729	16.715	405.764	161.671	50.144	14.409	35.447	528.818	6.052	31.124	8.069	28.818	39.769	511.239	124.207	41.787	12.968	146.686	15.562	97.695	201.441	71.182	6.34
	71	Blastococcus	Actinobacteria	1.667	0	1.667	0	0.333	0	0	0	0	0	0	3.667	0	0	0	0	9	0.333	0	0	0	0	0	0	0	0	0	0	0	0	0	0	0	0	0	0	0	0	0	0	0	0	0	0	0	0
	115	Brachybacterium	Actinobacteria	0	0	0	0	0.333	1.333	0	0.667	0	1	0	0	0	0	0	0	0	0	0	0	0	0	0	0	0	0	0	0	0	0	0	0	0	0	0	0	0	0	0	0	0	0	0	0	0.333	0
	105	Brevibacterium	Actinobacteria	0	0	0.368	0	0	0	0	0.368	0.368	0	0	0	0	0	0	0	0	0	0	0	0	0	0	0	0	0	0	0	0	0	0	0	0	0	0	0	0	0	0	0	0	0	0	0	0	0
	108	Cellulomonas	Actinobacteria	0	0	0	0	0	0	0	0	0	0	0	0	0	0	0	0	0	0	0	0	0	0	0	0	0	0	0	0	0.5	0	0	0	0	0	0	0	0	0	0	0	0	0	0	0	0	0
	194	Citricoccus	Actinobacteria	0	0	0	0	0	0	1.954	0	0	0	0	0.326	0	0	0	0	0	0	0	0	0	0	0	0	0	0	0	0	0	0	0	0	0	0	0	0	0	0	0	0	0	0	0	0	0	0
	369	Collinsella	Actinobacteria	0	0	0	0	0	0	0	0	0	0	0	0	0	0	0	0	0	0	0	0	0	0	0	0	0	0	0	0	0	0	0	0	0	0	0	0	0	0	0	2.66	0	0	0.532	0	0	0
	393	Conexibacter	Actinobacteria	0	0	0	0	0	0	0	0	0	0	0	0	0	0	0	0	0	0	0	0	0	0	0	0	0	0	0	0	0	0	0	0	0	0	0	0	0	0	0	0	0	0	0	0	0	0
	39	Corynebacterium	Actinobacteria	0	0.231	9.238	0	0	0	0.924	0	0.924	0.231	2.54	2.079	0	0.693	0.693	1.386	9.007	0.231	0.231	0	0	0	0.231	1.617	0.924	0.693	3.464	2.309	0.231	0.693	3.464	0.693	0.924	1.155	0.693	1.386	0.693	6.928	1.155	0.462	1.617	0.462	0.693	1.386	0.924	0
	373	Eggerthella	Actinobacteria	0	0	0	0	0	0	0	0	0	0	0	0	0	0	0	0	0	0	0	0	0	0	0	0	0.667	1	1	3.333	6	2.667	0.333	0	3.333	5.333	1	1.667	0	0.333	2.667	24	1.333	0.333	0.667	2.667	2.333	0.333
	374	Enterorhabdus	Actinobacteria	0.532	0	0	0	0	0	0	0	0	0	3.191	0	0	0	0.532	0	0	0	0.532	0	0	0	0	0	1.064	0	1.596	1.596	2.66	1.596	0	0.532	0.532	3.191	0.532	0.532	0	0.532	1.596	7.447	1.596	0	0	1.596	0	0
	2794	Gaiella	Actinobacteria	0	0	0	0	6	0	1	0	0	0	0	0	0	0	2	0	0	0	0	0	0	0	0	0	0	0	0	0	0	0	0	0	0	0	0	0	0	0	0	0	0	0	0	0	0	0
	358	Gardnerella	Actinobacteria	0	0	0.5	0	0	0	0	0	0	0	0	0	0	0	0	0	0	0	0	0	0	0	0	0	0	0	0	0	0	0	0	0	0	0	0	0	0	0	0	0	0	0	0	0	0	0
	72	Geodermatophilus	Actinobacteria	0	0	0	0	0	0	0	0	0	0	0	6	0	0	0	0	0	0	0	0	0	0	0	0	0	0	0	0	0	0	0	0	0	0	0	0	0	0	0	0	0	0	0	0	0	0
	375	Gordonibacter	Actinobacteria	0	0	0	0	0	0	0	0	0	0	0	0	0	0	0	0	0	0	0	0	0	0	0	0	0	0	0	0	0	0	0	0	0	0	0	1	0	0	0	0	1	0	0	0	0	0
	11	Ilumatobacter	Actinobacteria	0	0	0	0	0	0	0	0	0	0	0	0	0	0	0	0	0.5	0	0	0	0	0	0	0	0	0	0	0	0	0	0	0	0	0	0	0	0	0	0	0	0	0	0	0	0	0
	137	Intrasporangium	Actinobacteria	0	0	0	0	0	2	0	0	0	0	0	0	0	0	0	0	0	0	0	0	0	0	0	0	0	0	0	0	0	0	0	0	0	0	0	0	0	0	0	0	0	0	0	0	0	0
	138	Janibacter	Actinobacteria	0	0	0	0	1	0	0	0	0	0	0	0	0	0	0	0	0	0	0	0	0	0	0	0	0	0	0	0	0	0	0	0	0	0	0	0	0	0	0	0	0	0	0	0	0	0
	195	Kocuria	Actinobacteria	0	0	0	0	0	0.667	0	2.667	0	1	0	0	0	0	0	0	30.333	0	0	0	0	0	0	0	0	0	0	0	0	0	0	0	0	0	0	0	0	0	0	0	0	0	0	0	0	0
	123	Kytococcus	Actinobacteria	0	0	0	0	0	0	0	0.5	0	0	0	3	0	0	0	0	0	0	0	0	0	0	0	0	0	0	0	0	0	0	0	0	0	0	0	0	0	0	0	0	0	0	0	0	0	0
	173	Leucobacter	Actinobacteria	0	0	0	0	0	0	0	0	0	0	0	0	0	0	1.198	0	0	0	0	0	0	0	0	0	0	0	0	0	0	0	0	0	0	0	0	0	0	0	0	0	0	0	0	0	0	0
	260	Marmoricola	Actinobacteria	0	0	0.5	0	0	22.5	0	3	0	0	0	0	0	0	0	0	0	0	0	0	0	0	0	0	0	0	0	0	0	0	0	0	0	0	0	0	0	0	0	0	0	0	0	0	0	0
	196	Micrococcus	Actinobacteria	0	0	12.5	1	0	0.5	1	0.5	0	0	0.5	0	0	0	0	0	25	0	0	0	0	0	0	0	0	0	0	0	0	0	0	0	0	0	0	0	0	0	0	0	0	0	0	0	0	0
	73	Modestobacter	Actinobacteria	0	0	0.333	0	0	0	0	0	0	0	0	0	0	0	0	0	0	0	0	0	0	0	0	0	0	0	0	0	0	0	0	0	0	0	0	0	0	0	0	0	0	0	0	0	0	0
	48	Mycobacterium	Actinobacteria	0	0	0	0	0	0	0	0	0	0	1.429	0	0	0	0	0	0	0	0	0	0	0.714	0	0	0	0	0	0	0	0	0	0	0	0	0	0	0	0	0	0	0	0	0	0	0	0
	197	Nesterenkonia	Actinobacteria	0	0	3.909	0	0.326	0	0	0.977	0	0	0	0	0	0	0	0	0.326	0	0	0	0	0	0	0	0	0	0	0	0	0	0	0	0	0	0	0	0	0	0	0	0	0	0	0	0	0
	261	Nocardioides	Actinobacteria	0	0	0.5	0	1	0	1	0	0	0	0	9	0	0	0	0	52.5	0.5	0	0	0	0	0	0	0	0	0	0	0	0	0	0	0	0	0	0	0	0	0	0	0	0	0	0	0	0
	329	Nocardiopsis	Actinobacteria	0	0	0.2	0	0.8	0	0	2.4	0	0	0	0	0	0	0	0	0.2	0	0	0	0	0	0	0	0	0	0	0	0	0	0	0	0	0	0	0	0	0	0	0	0	0	0	0	0	0
	109	Oerskovia	Actinobacteria	0	0	0	0	0	0	0	0	0	0	0	0	0	0	0	0	0	0	0	0	0	0	0	0	0	0	0	0	0	0	0	0	0	0	0	0	0	0	0	0	0	0	0	0	0	0
	376	Olsenella	Actinobacteria	0	0	1	0	0	0	0	0	0	0	0	1	1	1	1	0	4	0	5	0	0	0	1	0	1	15	22	8	3	13	9	15	14	2	1	5	8	34	3	11	7	0	10	37	2	0
	145	Ornithinimicrobium	Actinobacteria	0	0	0	0	0	0.5	0	0	0	0	0	0	0	0	0	0	0	0	0	0	0	0	0	0	0	0	0	0	0	0	0	0	0	0	0	0	0	0	0	0	0	0	0	0	0	0
	377	Paraeggerthella	Actinobacteria	0	0	0	0	0	0	0	0.532	0	0	3.723	0	0.532	0	0	0	0	0	3.191	0	0	0	0	0	1.596	12.766	28.191	1.064	1.596	4.255	6.383	7.979	2.66	0	2.128	2.66	3.723	7.447	2.128	4.787	0	1.064	26.596	13.298	1.064	2.128
	147	Phycicoccus	Actinobacteria	0	0	0	0	0	0	0	0.5	0	0	0	0	0	0	0	0	0	0	0	0	0	0	0	0	0	0	0	0	0	0	0	0	0	0	0	0	0	0	0	0	0	0	0	0	0	0
	262	Pimelobacter	Actinobacteria	0	0	0	0	0	0	0	0	0	0	0	0	0	0	0	0	1	0	0	0	0	0	0	0	0	0	0	0	0	0	0	0	0	0	0	0	0	0	0	0	0	0	0	0	0	0
	131	Piscicoccus	Actinobacteria	0	0	0	0	1.471	0	0	0	0	0	0	0	0	0	0	0	0	0	0	0	0	0	0	0	0	0	0	0	0	0	0	0	0	0	0	0	0	0	0	0	0	0	0	0	0	0
	274	Propionibacterium	Actinobacteria	0	0	0	0	0	0	0	0.606	0	0	0	0	0	0	0	0	1.212	0	0	0	0	0	0	0	0	0	0	0	0	0	0	0	0	0	0	0	0	0	0	0	0	0	0	0	0	0
	276	Propionicimonas	Actinobacteria	0	0	0	0	0	0	0	0.465	0	0	0	0	0	0	0	0	0	0	0	0	0	0	0	0	0	0	0	0	0	0	0	0	0	0	0	0	0	0	0	0	0	0	0	0	0	0
	182	Pseudoclavibacter	Actinobacteria	0	0	0	0	0	0	0	0	0	0	0	0	0	0	0	0	0	0	0	0	0	0	0	0	0	0	0	0	0	0	0	0	0.599	0	0	0	0	0	0	0	0	0	0	0	0	0
	2925	Pseudokineococcus	Actinobacteria	0	0	0	0	0	0	0	0	0	0	0	0	0	0	0	0.25	0	0	0	0	0	0	0	0	0	0	0	0	0	0	0	0	0	0	0	0	0	0	0	0	0	0	0	0	0	0
	302	Pseudonocardia	Actinobacteria	0	0	0	0	0.333	0	0	0	0	0	0	6.333	0	0	0	0	0	0.333	0	0	0	0	0	0	0	0	0	0	0	0	0	0	0	0	0	0	0	0	0	0	0	0	0	0	0	0
	198	Renibacterium	Actinobacteria	0	0	0	0	0	0	1	0	0	0	0	0	0	0	0	0	0	0	0	0	0	0	0	0	0	0	0	0	0	0	0	0	0	0	0	0	0	0	0	0	0	0	0	0	0	0
	54	Rhodococcus	Actinobacteria	0	0	0	0	0	0	0	0	0	0	0	0	0	0	0	0	0	0	0	0	0	0	0	0	0	0	0	0	0	0	0	0	0	0	0	0	0	0	0	0	0	0	0	0	0	0
	199	Rothia	Actinobacteria	0	0	0	0	0	0	0.667	0	19.667	0	90	0.333	0	3	17	15	319	17.667	1.333	0	0.333	10.333	9	15.333	3	2	1.667	3.333	4	10	6.333	1	5.667	10.667	8.333	3	0.667	4.667	2	4.667	11.667	0.333	0	2.667	5.333	0.667
	216	Ruania	Actinobacteria	0	0	5.515	0	0	0	0	0	0	0	0	0	0	0	0	0	0	0	0	0	0	0	0	0	0	0	0	0	0	0	0	0	0	0	0	0	0	0	0	0	0	0	0	0	0	0
	390	Rubrobacter	Actinobacteria	62	0	0	0	1	0	0	0	0	0	0	0	0	0	0	0	0	0	0	0	0	0	0	0	0	0	0	0	0	0	0	0	0	0	0	0	0	0	0	0	0	0	0	0	0	0
	304	Saccharopolyspora	Actinobacteria	0	0	0	0	1	5.5	0.75	0	0.25	0.25	0.25	5.25	0	0	0	0	0	0	0	0	0	0	0	0	0	0	0	0	0	0	0	0	0	0	0	0	0	0	0	0	0	0	0	0	0.25	0
	99	Salana	Actinobacteria	0	0	0	0	0	0	0	0	0	0	0	0	0	0	0	0	0	0	0	0	0	0	0	0	0	0	0.5	0	0	0	0	0	0	0	0	0	0	0	0	0	0	0	0	0	0	0
	79	Sporichthya	Actinobacteria	0	0	0	0	0	0	0.5	0	0	0	0	0	0	0	0	0	0	0	0	0	0	0	0	0	0	0	0	0	0	0	0	0	0	0	0	0	0	0	0	0	0	0	0	0	0	0
	322	Streptomyces	Actinobacteria	0	0	0	0	0	0	0	0	0	0	0	0	0	0	0	0	0	0	0	0	0	0	0	0	0	0	0	0	0	0	0	0	0	0	0	0	0	0	0	0	0	0	0	0	0	0
	-7	Unclassified Acidimicrobineae	Actinobacteria	0	0	0	0	0	0	0	0	0	0	2.5	0	0	0	0	0	0	0	0	0	0	0	0	0	0	0	0	0	0	0	0	0	0	0	0	0	0	0	0	0	0	0	0	0	0	0
	-4	Unclassified Actinobacteria(class)	Actinobacteria	0	0	0	0	1.005	0	0	0.503	0	0	0	0	0	0	0	0	0	0	0	0	0	0	0	0	0.503	2.01	0.503	0.503	1.005	0.503	0	0.503	0	0	0	4.02	0	1.005	0	0.503	0.503	0.503	3.015	0	0	0.503
	-3	Unclassified Actinobacteria(phylum)	Actinobacteria	0	0	0	0	0	0	0	0	0	0	0	0	0	0	0	0	0	0	0	0	0	0	0	0	0	0	0	0	0	0	0	0.503	0.503	0	0	1.508	0	0	0	0	0	0	1.005	0	0	0
	-17	Unclassified Actinobacteridae	Actinobacteria	0	0	0	0	0	0	0	0	0	0	0	0	0	0	0	0	0.325	0.325	0.325	0	0.325	0	0	0	0	0	0	0	0	0.325	0.325	0	0	0	0	0	0	0	0	0	0	0	0	0	0	0
	-18	Unclassified Actinomycetales	Actinobacteria	0	0	0	0	0.292	0	0	0.292	0	0	0	0.583	0	0	0	0	0	0	0	0	0	0	0	0	0	0	0	0	0	0	0	0	0	0	0	0	0	0	0	0	0	0	0	0	0	0
	-355	Unclassified Bifidobacteriaceae	Actinobacteria	0	0	0.73	0	0.365	0.365	1.095	0.365	0.365	0.365	0.365	0	0.365	0.365	1.095	0.73	0	0.365	0.73	0	1.095	0.365	0	0.73	0.365	3.285	2.92	0.365	0.73	0.365	3.285	0	0	0.73	1.095	0.73	2.555	1.095	0.73	0.365	1.095	0.365	0.73	2.19	0.365	0
	-366	Unclassified Coriobacteriaceae	Actinobacteria	0	0.532	0	0	0	0	0	5.319	7.447	1.596	34.574	2.66	1.596	3.723	1.064	1.064	0.532	6.915	23.404	1.064	0	4.255	0.532	1.064	54.255	181.383	328.723	185.638	67.553	250.532	75	138.83	120.213	65.957	23.404	175	30.851	175	119.149	274.468	67.553	43.085	211.17	284.574	97.34	35.638
	-36	Unclassified Corynebacterineae	Actinobacteria	0	0	0	0	0	0	0	0	0	0	0	0	0	0	0	0	0	0	0	0	0.391	0	0	0	0	0	0	0	0	0	0	0	0	0	0	0	0	0	0	0	0	0	0	0	0	0
	-133	Unclassified Intrasporangiaceae	Actinobacteria	0	0	0	0	0.5	0	0	0	0	0	0	0	0	0	0	0	0	0	0	0	0	0	0	0	0	0	0	0	0	0	0	0	0	0	0	0	0	0	0	0	0	0	0	0	0	0
	-191	Unclassified Micrococcaceae	Actinobacteria	0	0	0	0	0	0	0.326	0	0	0	0	0	0	0	0	0	3.583	0	0	0	0	0	0	0	0	0	0	0	0	0	0	0	0	0	0	0	0	0	0	0	0	0	0	0	0	0
	-96	Unclassified Micrococcineae	Actinobacteria	0	0	0.368	0	0.368	0	0	0	0	0	0.368	0	0	0	0.368	0	0.735	0	0	0	0.368	0	0	0	0	0	0	0	0	0	0.368	0	0	0	0	0	0	0	0	0	0	0.368	0	0	0	0
	-256	Unclassified Nocardioidaceae	Actinobacteria	0	0	0	0	0	0	0	0	0	0	0	0	0	0	0	0	0.5	0	0	0	0	0	0	0	0	0	0	0	0	0	0	0	0	0	0	0	0	0	0	0	0	0	0	0	0	0
	-282	Unclassified Pseudonocardiaceae	Actinobacteria	0	0	0	0	0	0	0	0	0	0	0	0	0	0	0	0	0	0	0	0	0	0	0	0	0	0	0	0	0	0	0	0	0	0	0	0	0	0	0	0	0	0	0	0	0	0
	26	Varibaculum	Actinobacteria	0	0	0.333	0	0	0.333	0	0	0	0	0	0	0	0	0	0	0	0	0	0	0	0	0	0	0	0	0	0	0	0	0	0	0	0	0	0	0	0	0	0	0	0	0	0	0	0
	189	Zimmermannella	Actinobacteria	0	0	0	0	0	0.599	0	0	0	0	0	0	0	0	0	0	0	0	0	0	0	0	0	0	0	0	0	0	0	0	0	0	0	0	0	0	0	0	0	0	0	0	0	0	0	0
	596	Adhaeribacter	Bacteroidetes	0	0	0	0	35	0.667	0	0.667	0	0	0	3.333	0	0	0	0	0	0	0	0	0	0	0	0	0	0	0	0	0	0	0	0	0	0	0	0	0	0	0	0	0	0	0	0	0	0
	585	Algoriphagus	Bacteroidetes	0	0	0	0	0	0	0	0	0	0	0	0	0	0	0	0	0	0	0	0	0	0	0	0	0	0	0	0	0	0	0	0	0	0	0	0	0	0	0	0	0	0	0	0	0	0
	454	Alistipes	Bacteroidetes	7.333	0	11.333	0	6	0	14.667	8.667	82	11.333	5.333	20.667	2	0.667	5.333	6	76	2.667	39.333	0	6	7.333	6.667	8.667	1022.67	36.667	244	20	518.667	963.333	72.667	124	44.667	498.667	1214.67	4.667	14.667	58.667	18.667	859.333	941.333	104	62	88	40.667	2948
	2903	Alloprevotella	Bacteroidetes	0	0	0	0	0.889	0.444	0.222	0.667	0.667	0	0.222	0	0	0.222	0	0.222	2	0.444	0	0	0	0.444	0.444	0	16	4.222	13.111	1.333	49.111	108	17.556	4.889	4.222	97.778	172.889	0.222	4.667	8	4.444	126.444	242.222	2.222	1.778	7.111	5.778	30
	429	Anaerorhabdus	Bacteroidetes	0	0	0	0.172	0	0	0	0	0	0	0	0	0	0	0	0	0	0	0	0	0	0	0	0	0	0.172	0.517	0	0	0.345	0	0.862	0.172	0	0.172	0	0.517	0	0.172	0.172	1.379	0	0	0.69	0	0
	430	Bacteroides	Bacteroidetes	0.69	0	5.69	0	30.69	0.69	1.724	3.621	3.103	1.552	0.862	0.517	0.172	0	1.379	0.69	6.897	0.517	0.69	0	0.862	0.517	0.862	0.172	14.828	2.241	13.448	0.862	22.414	42.414	4.483	2.931	0.69	27.414	50.69	0	1.897	5.172	0.862	56.552	74.138	0.69	4.138	6.207	1.207	57.414
	437	Barnesiella	Bacteroidetes	0.263	0	1.579	0	1.316	25.263	18.947	81.316	49.211	38.421	1.316	8.421	0.789	0.526	1.053	2.632	7.895	0	3.421	0	1.053	2.105	0.789	1.053	512.632	41.842	222.368	39.211	585	444.737	93.158	58.947	77.368	684.211	561.842	2.895	38.158	68.684	48.947	927.105	862.105	56.316	57.105	102.632	85.526	843.421
	438	Butyricimonas	Bacteroidetes	0	0	0.263	0	0	0	0	0	0	2.105	0	0	0	0	0	0	0.526	0	0	0	0	0.263	0	0	5.526	0.789	9.211	0	2.368	11.842	1.053	1.316	0.263	7.632	29.474	0	0.263	1.579	0	9.211	36.053	0	2.632	4.211	0.263	29.737
	479	Capnocytophaga	Bacteroidetes	0	0	0	0	0.571	0	0	0	0	0	0	0	0	0	0	0	0	0	0	0	0	0	0	0	0	0	0	0	0	0	0	0	0	0	0	0	0	0	0	0	0	0	0	0	0	0
	481	Chryseobacterium	Bacteroidetes	0.5	0	304	0	111	24.5	0.5	0	0	0	0	21	0	0	0	0	115	0.5	0	0	0	0	0	0.5	0	0	0	0	0	0	0	0	0	0	0	0	0	0	0	0	0	0	0	0	0	0
	482	Cloacibacterium	Bacteroidetes	0	0	6.115	0	0	0	0	0	0	0	0	0.36	0	0	0	0	0	0	0	0	0	0	0.36	0	0	0	0	0	0	0	0	0	0	0	0	0	0	0	0	0	0	0	0	0	0	0
	599	Dyadobacter	Bacteroidetes	0	0	0	0	0.25	0	0	0	0	0	0	0	0	0	0	0	0	0	0	0	0	0	0	0	0	0	0	0	0	0	0	0	0	0	0	0	0	0	0	0	0	0	0	0	0	0
	439	Dysgonomonas	Bacteroidetes	0	0	0	0	0.526	0	0	0	0	0	0	0	0	0	0	0	0	0	0	0	0	0	0	0	0	0	0	0	0	0	0	0	0	0	0	0	0	0	0	0	0	0	0	0	0	0
	489	Elizabethkingia	Bacteroidetes	0.36	0	51.439	0	5.396	14.748	0	0	0	0	0	15.468	0	0	0.36	0	88.129	0	0.36	0	0	0	0	0.36	0	0	0	0	0	0	0	0	0	0	0	0	0	0	0	0	0	0	0	0	0	0
	570	Ferruginibacter	Bacteroidetes	0	0	0	0	0	0	0.444	0	0	0	0	0	0	0	0	0	0	0	0	0	0	0	0	0	0	0	0	0	0	0	0	0	0	0	0	0	0	0	0	0	0	0	0	0	0	0
	572	Flavihumibacter	Bacteroidetes	0	0	0	0	36	0	0	0	0	0	0	0	0	0	0	0	0	0	0	0	0	0	0	0	0	0	0	0	0	0	0	0	0	0	0	0	0	0	0	0	0	0	0	0	0	0
	573	Flavisolibacter	Bacteroidetes	0	0	0	0	1.556	0	0	0	0	0	0	2.444	0	0	0	0	0	0	0	0	0	0	0	0	0	0	0	0	0	0	0	0	0	0	0	0	0	0	0	0	0	0	0	0	0	0
	496	Flavobacterium	Bacteroidetes	0	0	0	0	33.111	3.333	0.222	0	0.444	0	0.222	0	0	0	0	0	0	0	0	0	0	0	0	0	0	0	0	0	0	0	0	0	0	0	0	0	0	0	0	0	0	0	0	0	0	0
	466	Fluviicola	Bacteroidetes	0	0	0	0	0	0	0	0	0	0	0	0	0	0	0	0	62.5	0	0	0	0	0	0	0	0	0	0	0	0	0	0	0	0	0	0	0	0	0	0	0	0	0	0	0	0	0
	449	Hallella	Bacteroidetes	0	0	0	0	0	0	0	0	0	0	0	0	0	0	0	0	0	0	0	0	0	0	0	0	0	0	0	0	0	0	0	0	0	0	0	0	0	0	0	0	0	0	0	0	0	0
	607	Hymenobacter	Bacteroidetes	4.667	0	0	0	1	111.333	0.667	2	2	0	0.333	0.667	0	0	0	0	0	0	0	0	0	0	0	0	0	0	0	0	0	0	0	0	0	0	0	0	0	0	0	0	0	0	0	0	0	0
	529	Myroides	Bacteroidetes	0	0	1.439	0	0	0	0	0	0.36	0	0	0	0	0	0	0	0	0	0	0	0	0	0	0	0	0	0	0	0	0	0	0	0	0	0	0	0	0	0	0	0	0	0	0	0	0
	579	Niastella	Bacteroidetes	0	0	0	0	0.333	0	0	0	0	0	0	0	0	0	0	0	0	0	0	0	0	0	0	0	0	0	0	0	0	0	0	0	0	0	0	0	0	0	0	0	0	0	0	0	0	0
	440	Odoribacter	Bacteroidetes	0	0	0	0	0	0	0	0	1.5	0	0	0	0.5	0	0	0.25	2	0.25	1	0	0.25	0	0	0.25	0	0	0	0	0.75	0.25	0	0	0	0	0.75	0	0	0	0	0.5	0.5	0	0.25	0	0	0.5
	659	Ohtaekwangia	Bacteroidetes	0	0	0	0	0	0	0	0	0	0	0	0	0	0	0	0	0	0.337	0	0	0	0	0	0	0	0	0	0	0	0	0	0	0	0	0	0	0	0	0	0	0	0	0	0	0	0
	443	Parabacteroides	Bacteroidetes	0.429	0	4.143	0.143	0.286	0.429	1.143	1.857	6.857	1	1.286	4.143	0	0.286	0.571	0.714	1.429	0.857	0.286	0	0.857	0.857	1	0.143	20.571	1.143	13.857	0.429	9.429	30.286	1.429	4	1.571	11.714	37.429	0	2	3	0.429	20.571	53.286	3.429	1.714	4.857	1.571	49
	450	Paraprevotella	Bacteroidetes	0	0	0	0.444	0	0	0	2.222	0	3.111	0	0	0	0	0	0	0	0	0	0	0	0	0	0	31.556	6.222	14.444	9.111	52.222	135.778	17.778	8.444	17.556	72.889	325.778	0	4.667	7.778	17.778	99.778	255.333	3.556	1.111	7.556	30.222	44.889
	653	Pedobacter	Bacteroidetes	12.286	0	1.429	0	52.857	0	4.857	1.143	1.143	0	0	0	0	0	0	0.857	8.857	1.429	0	0	0	0	0	0.286	0	0	0	0	0	0	0	0	0	0	0	0	0	0	0	0	0	0	0	0	0	0
	535	Planobacterium	Bacteroidetes	0	0	0	0	0	0	0	0	0	0	0	0.719	0	0	0	0	0	0	0	0	0	0	0	0	0	0	0	0	0	0	0	0	0	0	0	0	0	0	0	0	0	0	0	0	0	0
	614	Pontibacter	Bacteroidetes	0	0	0	0	0	0	0	0	0	0	0	0	0	0	0	0	0	0	0	0	0	0	0	0	0	0	0	0	0	0	0	0	0	0	0	0	0	0	0	0	0	0	0	0	0	0
	445	Porphyromonas	Bacteroidetes	3	0	0.333	0	14.667	0	0.667	0	0	0	0	0.667	0	0	0	0	0	0	0	0	0	0	0	0	0	0	0	0	0	0	0	0	0	0	0	0	0	0	0	0	0	0	0	0	0	0
	451	Prevotella	Bacteroidetes	0	0	0.5	0	0	0	0	0	0.25	0.25	0	0	0	0	0	0	0	0	0	0	0	0	0	0	10.25	1	6.75	0	20.75	9	9.5	1.25	1.25	35.75	25.75	0	2.25	5.75	0.25	69	50	2.25	5.75	6.5	0.75	35.75
	581	Sediminibacterium	Bacteroidetes	0.444	0	0	0	48.667	0	0	0	0	0	0.667	0	0	0	0	0	138.444	0	0	0	0	0	0	0	0	0	0	0	0	0	0	0	0	0	0	0	0	0	0	0	0	0	0	0	0	0
	619	Siphonobacter	Bacteroidetes	0	0	0	0	0	0	0	0	0	0.333	0	0	0	0	0	0	0	0	0	0	0	0	0	0	0	0	0	0	0	0	0	0	0	0	0	0	0	0	0	0	0	0	0	0	0	0
	656	Sphingobacterium	Bacteroidetes	0	0	62.141	0	0	0	0	0.522	0	0	0	0.261	0	0	0	0	0	0	0	0	0	0	0	0	0	0	0	0	0	0	0	0	0	0	0	0	0	0	0	0	0	0	0	0	0	0
	447	Tannerella	Bacteroidetes	0	0	0	0	0	0	0	2	0.5	0	0	0	0	0	0	0	0	0	0	0	0	0	0	0	2	1	3	0	4	5.5	2	5	2	4.5	8	0	0	1	0.5	4	10.5	0	0.5	0	1	4
	-425	Unclassified Bacteroidales	Bacteroidetes	1.282	0	2.564	0.256	1.795	1.026	3.59	17.949	36.154	12.564	6.41	11.538	0	0.256	2.308	2.564	6.41	1.795	1.795	0	1.282	1.282	0.513	0.513	138.974	17.179	95.641	12.308	173.077	152.051	27.692	16.154	15.641	215.128	375.385	0.513	13.59	20	17.179	279.744	299.487	17.179	13.077	38.974	29.487	240.513
	-423	Unclassified Bacteroidetes	Bacteroidetes	0.673	0.337	3.704	0.337	3.704	0	41.751	182.492	385.185	66.33	55.556	68.35	3.704	0.673	1.01	2.02	9.428	1.01	3.03	0.337	2.357	0.673	1.347	1.01	1320.54	133.67	495.96	71.717	1054.88	1251.18	181.145	149.495	100	1271.72	1990.24	5.051	72.391	181.818	101.01	1495.29	1850.17	86.869	119.529	335.69	174.747	1615.15
	-568	Unclassified Chitinophagaceae	Bacteroidetes	0	0	0	0	983.111	0	0	0	0	0	0	0	0	0	0	0	0.889	0	0	0	0.444	0.222	0	0	0	0	0	0	0	0	0	0	0	0	0	0	0	0	0	0	0	0	0	0	0	0
	-2769	Unclassified Cytophagales	Bacteroidetes	0	0	0	0	0	0	0	0	0	0	0	0	0	0	0	0	0	0	0	0	0	0	0	0	0	0	0	0.4	0	0	0	0	0	0.4	0	0	0	0	0	0	0	0	0	0	0	0
	-471	Unclassified Flavobacteriaceae	Bacteroidetes	0	0.36	1.439	0	0	0	0.36	0	0	0	0	1.079	0	0	0	0	0.36	0.36	0	0	0	0	0	0	0	0	0	0	0	0	0	0	0	0	0	0	0	0	0	0	0	0	0	0	0	0
	-437	Unclassified Porphyromonadaceae	Bacteroidetes	2.105	0.526	4.737	1.316	1.579	0.526	12.368	237.368	252.632	81.053	12.632	95.263	2.105	0.789	4.211	1.053	13.947	0.789	3.158	0.263	2.105	2.368	0.789	2.368	1399.74	100.526	503.684	88.421	1422.37	1196.32	206.053	175.526	165.263	1672.11	2346.32	4.211	80.526	162.368	112.895	2247.11	2494.47	125.526	122.368	288.684	199.211	2160.26
	-449	Unclassified Prevotellaceae	Bacteroidetes	0	0	0	0	0	0	0	0	0	0.667	0	0	0	0	0	0	0.444	0	0	0.222	0	0	0	0	1.111	0	1.333	0.444	1.556	3.556	1.333	0	1.333	2.667	8	0.222	0	1.111	0.222	3.333	10.889	0.222	0.222	1.111	0.222	3.111
	-640	Unclassified Rhodothermaceae	Bacteroidetes	0	0	0	0	0	0	0	0	0	0	0	0	0	0	0	0	0	0	0	0	0	0	0	0	0	0	0	0	0	0	0	0	0	0	0	0	0	0	0	0	0	0	0	0	0	0
	-454	Unclassified Rikenellaceae	Bacteroidetes	0	0	0	0	0	0	0	0	0	0	0	0	0	0	0	0	0	0	0	0	0	0	0	0	0	0	1.333	0	0	0	0	0	0	0.667	0	0	0	0	0	0.667	1.333	0.667	0	0	0	2
	-649	Unclassified Sphingobacteriaceae	Bacteroidetes	0	0	663.708	0	0	0	0	0.522	0	0	0	21.41	0	0	0	0.261	0	0	0	0	0	0	0	0	0	0	0	0	0	0	0	0	0	0	0	0	0	0	0	0	0	0	0	0	0	0
	-567	Unclassified Sphingobacteriales	Bacteroidetes	0	0	1.613	0	0	0	0	0	0	0	0	0	0	0	0	0	0	0	0	0	0	0	0	0	0	0	0	0	0	0	0	0	0	0	0	0	0	0	0	0	0.323	0	0	0	0	0
	556	Vitellibacter	Bacteroidetes	0	0	0	0	53.957	0	0	0	0	0	0	0	0	0	0	0	0	0	0	0	0	0	0	0	0	0	0	0	0	0	0	0	0	0	0	0	0	0	0	0	0	0	0	0	0	0
	557	Wautersiella	Bacteroidetes	0	0	0	0	3.237	0	0	0	0	0	0	0	0	0	0	0	4.317	0	0	0	0	0	0	0	0	0	0	0	0	0	0	0	0	0	0	0	0	0	0	0	0	0	0	0	0	0
	2147	Saccharibacteria genera incertae sedis	Candidatus Saccharibacteria, TM7	0	0	0	0	0	0	0	1	0	0	0	1	0	0	0	0	1	0	0	0	0	0	0	0	1	74	75	22	5	5	49	50	46	37	3	0	13	22	16	25	15	4	1	34	29	0
	-695	Unclassified Chloroflexi	Chloroflexi	0	0	1.596	0	0	0	0	0	0	0	0	0	0	0	0	0	0	0	0	0	0	0	0	0	0	0	0	0	0	0	0	0	0	0	0	0	0	0	0	0	0	0	0	0	0	0
	2687	GpI	Cyanobacteria/Chloroplast	0	0	0	0	0	0	0	0	0	0	0	0	0	0	0	0.26	0	0	0	0	0	0	0	0	0	0	0	0	0	0	0	0	0	0	0	0	0	0	0	0	0	0	0	0	0	0
	2696	GpIX	Cyanobacteria/Chloroplast	0	0	0	0	0	1.345	0	0	0	0	0	0.448	0	0	0	0	0	3.139	0	0	0	0	0	0	0	0	0	0	0	0	0	0	0	0	0	0	0	0	0	0	0	0	0	0	0	0
	2698	GpV	Cyanobacteria/Chloroplast	0	0	0	0	0	0	0.448	0	0	0	0	0	0	0	0	0	0	0	0	0	0	0	0	0	0	0	0	0	0	0	0	0	0	0	0	0	0	0	0	0	0	0	0	0	0	0
	2712	GpXIII	Cyanobacteria/Chloroplast	0	0	0	0	68.67	0	0	0	0	0	2.146	0	0	0	0	0	0	0.858	0	0	0	0	0	0	0	0	0	0	0	0	0	0	0	0	0	0	0	0	0	0	0	0	0	0	0	0
	2721	Streptophyta	Cyanobacteria/Chloroplast	131.839	0	330.493	0	1957.85	645.291	0.897	0	3.587	0	0	0	0	0	2.691	0	265.919	5.381	0	0	0	0	0.448	0.897	0	0	0	0	0	0	0	0.448	1.345	1.345	0	0	0	0	0	0	0.448	0	0	0	0.448	0.448
	-2686	Unclassified Cyanobacteria	Cyanobacteria/Chloroplast	0	0	0	0	0.897	124.664	0	0	0	0	0	2.691	0	0	0	0	0	675.336	0	0	0	0	0	0	0	0	0	0	0	0	0	0	0	0	0	0	0	0	0	0	0	0	0	0	0	0
	755	Mucispirillum	Deferribacteres	0	0	0	0.5	0	0	4.5	3	0.5	0	0.5	0	0	0	0	0	0	0	0	0	0	0	0	0	0	0.5	19.5	3	1	1.5	1	18.5	7	1.5	0	40	1	1.5	0.5	0	4.5	13	2.5	0	0.5	7.5
	764	Deinococcus	Deinococcus-Thermus	0.75	0	345	1.75	734.75	2.75	0	3.5	0.25	0.75	2.25	0	0	0.5	0	0.25	1.75	0	0	2.75	0	0	0	0	0	0	0	0	0	0	0	0	0	0	0	0	0	0	0	0	0	0	0	0	0	0
	766	Truepera	Deinococcus-Thermus	0	0	0	0	0	0	0	0	0	0	0	0	0	0	0	0	0	0	0	0	0	0	0	0	0	0	0	0	0	0	0	0	0	0	0	0	0	0	0	0	0	0	0	0	0	0
	783	Elusimicrobium	Elusimicrobia	0	0	0	0	0	0	0	0	0	0	0	0	0	0	0	0	0	0	0	0	0	0	0	0	0	0	0	0	0	0	7	2	6	0	0	11	5	0	0	0	0	1	8	0	11	0
	2021	Halalkalicoccus	Euryarchaeota	0	0	0	0	0	0	0	0	0	0	0	6	0	0	0	0	0	0	0	0	0	0	0	0	0	0	0	0	0	0	0	0	0	0	0	0	0	0	0	0	0	0	0	0	0	0
	2989	Methanomassiliicoccus	Euryarchaeota	0	0	0	0	0	0	0	0	0	0	0	0	0	0	0	0	0	0	0	0	0	0	0	0	0	0	0	0	0	0	0	0	0	0	0	0	0	0	0	0	0	0	0	0	0	0
	2340	Abiotrophia	Firmicutes	0	0	0	0	0	1	0	0	0	0	0	0	0	0	0	0	0	0	0	0	0	0	0	0	0	0	0	0	0	0	0	0	0	0	0	0	0	0	0	0	0	0	0	0	0	0
	2489	Acetanaerobacterium	Firmicutes	0	0	0	0	0	0	0	4.598	0	0.766	0	10.728	0	0	0	0	0	0	0	0	0	0	0	0	0.766	4.981	5.747	1.533	3.831	1.533	1.149	11.111	6.513	1.533	0.383	0	1.149	0.766	1.533	1.916	1.916	3.831	2.682	1.533	1.149	2.299
	2464	Acetitomaculum	Firmicutes	0	0	0	0	0	0	0	3.459	1.258	0	0.943	0	0.314	0	0.314	0.314	0	0.314	0	0	0	0	0	0	5.975	7.862	17.925	3.459	1.258	0.943	6.289	27.987	10.063	0.314	0	9.119	4.717	3.145	1.572	0.629	0.314	36.792	7.862	5.975	0.314	19.497
	2486	Acetivibrio	Firmicutes	0	0	0	0	0	0	0	1.149	0	0	0.766	3.448	0	0	0	0	0	0	0	0	0	0	0	0	1.149	3.448	5.747	0.383	0.766	4.215	1.533	13.027	1.916	2.682	1.149	0.766	0.383	2.682	1.533	2.682	3.448	1.533	2.299	2.299	0.766	0.766
	2625	Acetoanaerobium	Firmicutes	0	0	0	0	0	0	0	0	0	0	0	0	0	0	0	0	0	0	0	0	0	0	0	0	0	0	0	0	0	0	1.333	1	0.833	0	0	0.167	0.333	0	0	0	0	0.167	0.167	0	0	0
	2341	Aerococcus	Firmicutes	0	0	0	0.75	0	0	0	0.25	0	0.25	0	0	0	0	0	43.75	0	0	0	0	0	6	0	0	0	0	0	0.25	0	0	0	0	0.25	0	0	0	0	0	0	0	0	0	0	0	0.25	0
	2400	Alkalibacter	Firmicutes	0	0	0	0	0	0	0	0	0	0	0	0	0	0	0	0	0	0	0	0	0	0	0	0	0	0	0	0.6	0.2	0	0.2	0	1.4	0.2	0	0.2	0	0	0.6	0	0	0	0	0.4	0.4	0
	2389	Alkaliphilus	Firmicutes	0.111	0	0	0	0	0	0	0	0	0	0	0.111	0	0.111	0	0	0	0	0	0	0.222	0	0	0.333	0	0.111	0.111	0	0	0.222	0.111	0	0.111	0.111	0	0.111	0	0.111	0.111	0.111	0	0.222	0	0.333	0	0
	2562	Allobaculum	Firmicutes	1.667	6.667	4	0.333	3	0	5.333	88.667	174.333	35.667	30.667	391.333	3.667	45.667	10.667	26	209	28	119	2	4	8	8.667	2	23.333	235.667	448	133.667	25.333	111.333	268.333	876	113.333	72	24.333	33.333	304	385.333	105	19.333	319	12	56	692.333	185.333	7.667
	2571	Anaerobacillus	Firmicutes	0	0	0	0	0	0	0	0	0.11	0	0	0	0	0	0	0	0	0	0	0	0	0	0	0	0	0	0	0	0	0	0	0.11	0	0	0	0	0	0	0	0	0	0	0	0	0	0
	2379	Anaerobacter	Firmicutes	0	0	0	0	0	0	0	0	0	0	0	0	0	0	0	0	0	0	0	0	0	0	0	0	0	0	0	0	0	0	0	0	0	0	0	0	0	0	0	0	0	0	0	0	0	0
	2418	Anaerococcus	Firmicutes	0	0	0	0	0	0	0	0	0.25	0	3.25	0	0	0	0	0	0	0.25	0	0	0	0	0	0	0	0	0	0	0	0	0	0	0	0	0	0	0	0	0	0	0	0	0	0	0	0
	2488	Anaerofilum	Firmicutes	0	0	0	0	0	0	0	0	0	0	0.383	0	0	0	0	0	0	0	0	0	0	0	0	0	0	0	1.916	0.766	0	0	0	1.149	0	0.383	0	0	0	0	0	0	0	0.383	0	0	0	0
	2399	Anaerofustis	Firmicutes	0	0	0	0	0	0	0	0	1	0	0.6	0	0.2	0	0	0	0	0	0.4	0	0	0	0	0	0.8	0.8	0.6	2.4	0.2	1	0.2	2.6	1	0.2	0.4	2.2	0.4	1	1	1.6	0.2	0.6	0.4	0.6	0.2	0.4
	2614	Anaerosporobacter	Firmicutes	0	0.104	0	0	0	0	0	1.035	1.035	2.692	1.346	0	0	0	0	0	0.104	0	0	0	0	0	0	0	1.656	1.967	14.907	1.863	2.692	2.277	0.725	24.431	4.555	1.553	0.311	0.725	0.104	3.002	2.899	1.553	1.139	5.901	1.242	3.934	2.174	2.277
	2459	Anaerostipes	Firmicutes	5	0	1	0	0	0	11	22	121	66	137	20	1	0	1	7	0	6	18	2	1	0	0	1	78	141	540	68	68	146	64	670	134	46	37	46	29	108	85	51	40	313	39	180	77	202
	2491	Anaerotruncus	Firmicutes	0	0.383	0	0	0	0	0.383	2.299	0.383	0.383	0.383	3.831	0.383	0	0	0	0.383	0	0	1.533	0.766	0	0	0	0.383	3.448	6.897	2.299	3.831	4.598	6.897	29.502	7.663	3.831	3.448	0.383	1.916	4.215	1.533	4.981	3.448	9.579	10.345	2.299	1.149	3.831
	2387	Anaerovirgula	Firmicutes	0	0	0	0	0	0	0	0	0	0	0	0	0	0	0	0	0	0	0	0	0	0	0	0.111	0	0	0	0.111	0	0	0	0	0	0	0	0	0	0	0	0	0	0.111	0	0	0	0
	2434	Anaerovorax	Firmicutes	0	0	0	0	0	0	0	0.194	0	0	0	0.194	0	0	0	0	0	0	0	0	0	0	0	0	7.171	1.55	2.907	2.519	4.845	8.527	3.101	8.915	3.682	11.24	1.744	6.589	1.55	1.357	1.357	11.822	3.101	2.132	1.938	1.744	1.55	3.295
	2267	Anoxybacillus	Firmicutes	0	0	0	0	0	0	0	0	0	0.625	0	0	0	0	0	0	0	0	0	0	0	0	0	0	0	0	0	0	0	0	0	0	0	0	0	0	0	0	0	0	0	0	0	0	0	0
	2344	Atopobacter	Firmicutes	0	0	0	0	0	0	0	0	0	0	0	0	0	0	0	0	0	0	0	0	0	0	0	0	0	0	0	0	0	0	0	0.273	0	0	0	0	0	0	0	0	0	0	0.136	0	0	0
	2268	Bacillus	Firmicutes	0	0.1	0	0.599	0	0	0	0	0.2	0.3	0.1	0.4	0	0	0	0.799	0	0.899	0	0	0	0	0.2	0.2	0	0	0	0	0	0	0	0.3	0	0	0	0	0	0.2	0.2	0	0	0	0	0	0.2	0
	2626	Blautia	Firmicutes	1.258	0	4.088	0	60.063	1.887	1.887	15.094	26.101	16.981	80.818	47.17	0.943	0	3.774	0.943	8.176	1.572	5.975	0	1.887	2.83	2.83	0.314	2.83	8.805	30.818	11.635	38.05	7.233	15.409	66.981	19.182	45.597	7.862	2.201	6.604	12.579	21.069	31.761	24.843	9.119	5.031	25.472	21.698	4.403
	2563	Bulleidia	Firmicutes	0	0	0	0	0	0	0	0	0	0	0	0	0	0	0	0	0	0	0	0	0	0	0	0	1.667	0.667	0	0	0	0.333	0	0	0	0	0.333	0	0	0	0	0	0.333	0	0	0	0	1.333
	2615	Butyricicoccus	Firmicutes	0	1.149	0	0	0	0	0	1.916	7.663	8.429	65.134	0.383	2.299	0	0.383	0	0	8.429	10.345	0.766	0	2.299	0.383	0	15.326	6.13	16.475	3.831	60.153	29.885	33.333	27.969	44.061	39.464	8.429	6.513	7.663	3.065	13.027	48.276	36.398	29.885	11.111	6.13	4.598	31.418
	2460	Butyrivibrio	Firmicutes	0	0	0	0	0	0	0	0	0	0	0	0	0	0	0	0	0	0	0	0	0	0	0	0	0	0	0	0	0	0	0	0.333	0.167	0	0	0	0	0	0	0	0	0	0	0	0.167	0
	2354	Carnobacterium	Firmicutes	0	0	0	0	0	0	0	0.136	0	0	0	0	0	0	0	0	0	0	0	0	0	0	0	0	0	0	0	0	0	0	0	0.136	0	0	0	0	0	0	0	0	0	0	0	0	0	0
	2343	Catellicoccus	Firmicutes	0	0.136	0	0.409	0	0	0	0.136	0.136	0.136	0.273	0	0	0	0.136	0	0	0	0.273	0	0.409	0.136	0	0	0.136	0.273	0.136	0	0	0	0.136	0.136	0	0.273	0	0	0	0.273	0.136	0.136	0	0	0.136	0.273	0	0.273
	2564	Catenibacterium	Firmicutes	0	0	0	0	0	0	0	0	0	0	0.667	0	0	0	0	0	0	0	0	0	0	0	0	0	0	1.333	0	0.333	0	0	0.667	0.667	0	0.333	0	0.667	0	0	0	2.333	0	0.333	0.333	0	0.333	0
	2281	Cerasibacillus	Firmicutes	0	0	0	0	0	0	0	0	0	0	0	0	0	0	0	0	0	0	0	0	0	0	0	0	0	0	0	0	0	0	0	0	0	0	0	0	0	0	0.15	0	0	0	0	0	0	0
	2616	Clostridiisalibacter	Firmicutes	0	0	0	0	0	0	0	0	0	0	0	0	0	0	0	0	0	0	0	0	0	0	0	0	0.194	0	0	0	0.194	0.194	0	0.194	0	0	0	0	0	0.194	0	0	0	0	0	0	0	0
	2681	Clostridium III	Firmicutes	0	0	0	0	0	0	0.172	8.966	1.379	0.172	0	0	0	0	0.69	0	0	0.172	0.69	0.862	0	0	0	0	4.655	6.897	4.483	1.207	0.862	1.207	5.69	4.31	2.414	0.862	0.69	1.034	2.414	1.379	1.207	1.552	3.103	5.517	2.759	2.931	1.034	1.724
	2682	Clostridium IV	Firmicutes	0	1	0	0	0	0	33	89	27	21	61	106	0	0	4	1	2	3	4	0	1	1	0	3	65	167	328	71	160	337	145	407	280	99	188	52	41	75	141	132	592	182	173	144	101	83
	2380	Clostridium sensu stricto	Firmicutes	24.327	96.377	1.035	80.435	88.82	134.576	1.656	35.714	60.145	22.671	33.54	140.476	1.656	37.992	1.553	5.072	31.056	21.843	115.424	1.139	77.329	17.391	15.01	12.94	9.11	87.474	157.039	294.306	26.501	13.147	67.909	396.273	160.248	17.288	3.727	194.72	48.551	119.669	188.923	37.06	33.333	38.406	32.091	184.679	331.781	4.451
	2679	Clostridium XI	Firmicutes	112.381	333.905	41.714	198.095	21.905	10.952	7.333	133.619	113.048	123.524	208.571	253.143	2.476	368.476	3.619	33.524	19.524	24.857	204.571	8.286	309.524	355.429	459.238	481.524	16.952	271.333	489.048	844.476	68.095	42.286	333.524	1282.95	590.286	63.238	16.095	448.571	225.81	424.857	508.667	81.429	125.714	129.333	91.524	580.571	712.19	7.333
	2676	Clostridium XlVa	Firmicutes	0	0.143	0	0.286	0	0	1.714	9.714	52.571	33	18.286	13.143	0.143	0.429	2.143	0.714	0.429	2	2	1.143	0.286	0.143	0.286	0.571	31	54.429	209.857	36.571	18.714	23.714	17.714	330	43.143	6.429	8.143	18.857	4.429	26.286	19.571	4.571	7.714	99.571	18	57.714	8.143	23.143
	2677	Clostridium XlVb	Firmicutes	19.811	0	0.314	0.629	0	0	0	9.748	0.629	3.459	2.83	2.83	0	0	1.258	0	0	0	1.887	0	0.629	0.314	0	0	14.465	20.126	59.434	18.868	23.899	14.78	19.497	105.031	44.34	11.006	4.717	12.893	7.233	10.692	20.44	11.006	8.491	42.138	13.208	18.553	12.893	11.635
	2671	Clostridium XVIII	Firmicutes	0	0	0	0	0	0	0	1.667	2	0	9.333	0.667	0	0	0	0	3.333	1.333	0	0	0	0	0	0	3.333	2.333	0	0.333	31.667	0	11.333	0	0	49.333	0	1.333	2.333	1	0	74.333	0	0.333	1	1	0.333	1.333
	2565	Coprobacillus	Firmicutes	0	0	0	0	0	0	0	0.333	0	0	0	0	0	0	0	0	0	0	0	0	0	0	0	0	0.333	0	0	0.333	0.667	1.667	0	0.333	0	0	0.667	0	0.667	0	0	4	0.667	0	0	0.333	0	0
	2463	Coprococcus	Firmicutes	0	0	0	0	118	0	0	0	0	14	0	9	0	0	0	0	0	0	0	0	0	0	3	0	0	0	2	1	0	0	0	4	0	0	0	0	0	0	0	0	0	1	0	0	0	0
	2897	Defluviitalea	Firmicutes	0	0	0	0	0	0	0	0	0	0	0	0	0	0	0.194	0	0	0	0	0	0	0	0	0	0	0	0	0	0.194	0	0.194	0	0	0	0	0	0	0	0.194	0.194	0.194	0.194	0	0	0.194	0
	2641	Desulfitispora	Firmicutes	0	0	0	0	0	0	0	0	0	0	0	0	0	0	0	0	0	0	0	0	0	0	0	0	0	0	0	0	0	0	0	0	0	0	0	0	0	0	0	0	0	0	0	0	0	0
	2454	Dorea	Firmicutes	0.629	0	0	1.258	41.509	0.314	20.755	162.579	200.314	102.516	154.403	116.667	9.119	2.201	12.893	8.805	5.975	13.836	157.547	1.572	1.572	4.088	0.314	2.516	41.509	130.818	667.925	100.943	70.44	59.119	34.277	987.421	87.421	28.931	10.063	23.899	8.805	56.604	65.094	24.528	10.063	97.484	51.258	161.635	30.818	53.145
	2362	Enterococcus	Firmicutes	0.214	0	1.071	0	0.857	14.347	0.428	0.214	23.34	0.214	12.848	0	0.428	0	30.621	17.345	39.615	12.206	11.563	0	5.567	2.784	23.126	3.426	0.857	0.642	1.927	1.285	0.642	0.214	1.071	6.21	0.642	0.214	0.642	0.857	0.642	0.857	0.642	0.428	0.857	0	1.285	1.071	1.285	0.428
	2490	Ethanoligenens	Firmicutes	0	0	0	0	0	0	0	0.333	0	0	0	0	0.333	0	0	0	0	0	0	0	0	0	0	0	0.333	0.333	0	0	0	0	0	0.333	0	0	0	0	0	0	0	0	0	0.333	0.667	0	0	0
	2397	Eubacterium	Firmicutes	0	0	0	0	0	0	0.2	0	0.6	2.8	0	1.8	0	0.2	0	0	0	0	0.2	0.4	0	0	0	0	7.8	6.6	11.8	6.4	6.8	6.2	8.2	34	6.2	8.2	4.4	6.6	1.8	7.4	5	14.8	7.6	2.2	0.6	10.4	8.6	0.4
	2293	Exiguobacterium	Firmicutes	0	0	0	0	0	0	1.889	0	0	0	0	0	0	0	0	0	0	0	0	0	0	0	0	0	0	0	0	0.222	0	0	0	0	0	0	0	0	0	0	0	0	0	0	0	0	0	0
	2485	Faecalibacterium	Firmicutes	0	0	0	0	932	0	0	4	22	8	16	0	1	0	1	5	0	0	0	0	0	1	1	0	5	16	144	13	42	51	7	156	33	12	14	5	2	14	21	18	30	13	24	42	8	12
	2576	Falsibacillus	Firmicutes	0	0	0	0	0	0	0	0	0	0	0	0.55	0	0	0	0	0	0.77	0	0	0	0	0	0	0	0	0	0	0	0	0	0	0	0	0	0	0	0	0	0	0	0	0	0	0	0
	2483	Filifactor	Firmicutes	0	0	0	0	0	0	0	0	0	0	0	0	0	0	0	0	0	0	0	0	0	0	0	0	0	0	0	0	0	0	0	0	0	0	0	0	0	0	0	0	0	0	0	0	0	0
	2421	Finegoldia	Firmicutes	0	0	0	0	0	0	0	0	0	0	0	0	0	0	0	0.25	0	1	0	0	0	0	0	0	0	0	0	0	0	0	0	0	0	0	0	0	0	0	0	0	0	0	0	0	0	0
	2629	Flavonifractor	Firmicutes	5.364	1.149	0.383	2.299	1.916	0	11.111	71.264	187.356	338.697	21.839	1.916	2.682	0.383	0.383	0.766	2.299	0.766	21.073	6.513	1.916	1.149	2.299	0.383	259.77	45.977	216.475	12.644	363.985	352.874	84.674	523.372	77.778	202.299	129.502	20.69	18.774	40.613	19.54	139.08	137.931	121.456	88.123	58.621	9.962	449.042
	2611	Fructobacillus	Firmicutes	0	0.272	0	0	0	0	0	0	0	0	0	0	0	0	0	0	0	0.272	0	0	0	0	0	0	0	0	0	0	0	0	0	0	0	0	0	0	0	0	0	0	0	0	0	0	0	0
	2291	Gemella	Firmicutes	0.128	0.383	0	1.403	0	0	0.51	0.128	16.327	0	38.776	4.209	0.765	3.827	15.944	18.495	4.464	15.306	0.51	0	0.765	0.638	4.719	4.209	0.128	0.128	0.128	0.128	0.51	0	0.383	1.531	0.638	0.255	0.255	0	0	0.383	0.128	0.128	0	0.128	0	0	0.383	0.128
	917	Gemmiger	Firmicutes	0	0	0	0	0	0	0	0	0	0	1.149	0	0	0.383	0	0	0	0	0	0	0	0	0	0	0.766	0.383	14.943	1.149	0.766	0.383	1.533	14.176	3.831	1.533	0	0.383	0	0	0.383	1.916	0.766	0.766	0.766	1.533	0	0.766
	2266	Geobacillus	Firmicutes	0	0	0	0	0	0	0	0	0	0	0	0	0	0	0	0.108	0	0	0	0	0	0	0.108	0	0	0	0	0	0	0	0	0	0	0	0	0	0	0	0	0	0	0	0	0	0	0
	2618	Geosporobacter	Firmicutes	0	0	0	0	0	0	0	0	0	0	0	0	0	0	0	0	0	0	0	0	0	0	0	0	0	0	0	0	0	0	0	0	0	0	0	0	0	0	0	0	0	0	0	0	0	0
	2337	Globicatella	Firmicutes	6.5	3.5	0	17.25	0	0	9.75	0.5	120.25	3	276.25	225.5	1	10.25	82.5	183	792	259	11	0.5	11.75	28.5	82.75	59.75	0.25	0	0	0	0.5	2	1.5	0.5	0.5	1.5	2.25	0	0.25	0.25	0.5	0	3.5	0	0	0	0.25	0
	2403	Gracilibacter	Firmicutes	0	0	0	0	0	0	0	0	0	0	0	0	0	0	0	0	0	0	0	0	0	0	0	0	0	0.194	0.581	0	0	0.581	0	1.55	0	0	0.194	0	0	0	0.775	0	0.194	0.388	0	0	0	0
	2345	Granulicatella	Firmicutes	0	0.136	0	0	0.136	0	0	0.273	3.683	0	2.592	0.273	0.273	0.819	2.865	5.73	0.409	0.819	0	0	0.136	2.456	4.366	1.501	0	0.273	0	0.136	0	0.136	0.136	0.136	0	0.136	0	0	0	0.136	0	0	0	0	0	0	0	0
	2432	Guggenheimella	Firmicutes	0	0	0	0	0	0	0	0	0	0	0	0	0	0	0	0	0	0	0	0	0	0	0	0	0	0	0	0.194	0.194	0.388	0.388	0	0.388	0.194	0	0	0	0	0.388	0	0.388	0.194	0	0	0.581	0
	2274	Halobacillus	Firmicutes	0	0	0	0	0	0	0	0	0	0	0	0	0	0	0	0	0	0	0	0	0	0	0	0	0	0	0	0	0	0	0	0	0	0	0	0	0	0	0	0	0	0	0	0	0.143	0
	2273	Halolactibacillus	Firmicutes	0	0	0	0	0.15	0	0	0	0	0	0	0	0	0	0.15	0	0	0	0	0	0	0	0	0	0	0	0	0	0	0	0	0	0	0	0	0	0	0	0	0	0	0	0	0	0	0
	2455	Hespellia	Firmicutes	0	0	0	0	0	0	0	0	0	0	0	0	0	0	0	0	0	0	0	0	0	0	0	0	0	0	0	0	0	0	0	0	0	0	0	0	0	0	0	0	0	0	0.314	0	0	0
	2566	Holdemania	Firmicutes	0	0	0	0	0	0	0	0	0	0	0	0	0	0	0	0	0	0	0	0	0	0	0	0	0.333	0	0.667	0.667	0	0	0.333	3.333	0.333	0.333	0	1.333	0	0.333	0.333	0.667	0	0.333	0.667	1	0	0.333
	2630	Howardella	Firmicutes	0	0	0	0	0	0	0	0	0	0	0	0	0	0	0	0	0	0	0	0	0	0	0	0	0	0	0	0	0	0	0	0	0.314	0	0	0	0	0	0	0	0	0	0	0	0	0
	2644	Hydrogenoanaerobacterium	Firmicutes	0	0	0.383	0	0.383	0	4.598	0.383	0	1.149	0.383	0	0	0.383	0	0	1.149	0	0.383	0.766	0.383	0	0	0	3.065	5.747	19.54	2.299	9.195	4.215	5.747	36.782	12.261	2.682	2.299	1.533	1.916	2.299	1.916	7.663	3.065	10.345	11.877	8.046	3.831	11.111
	2353	Isobaculum	Firmicutes	0	0	0	0	0.136	0	0	0	0	0	0	0	0	0	0	0.136	0	0	0	0	0	0	0	0	0	0	0	0	0	0	0	0	0	0	0	0	0	0	0	0	0	0	0	0	0	0
	2451	Johnsonella	Firmicutes	0	0	0	0.629	0	0	0	13.836	0.314	0.629	13.836	22.956	0	0.314	0	0	0.629	2.83	0.943	0.629	0	0	0	0	3.145	23.585	53.459	5.031	18.553	14.78	13.522	66.038	16.352	4.088	2.83	3.459	2.83	6.604	6.289	8.176	3.459	7.862	10.692	12.893	2.83	4.088
	2887	Kandleria	Firmicutes	0	0	0	0	0	0	0	0	0	0	0	0	0	0	0	0	0	0	0	0	0	0	0	0	0	0	0	0	0	0	0	0	0	0	0	0	0	0	0	0	0	0	0	0	0	0
	2883	Lachnoanaerobaculum	Firmicutes	0	0	0	0	0	0	0	0.314	0	0	0	0	0	0	0	0.314	0	0	0	0	0	0	0	0	0	0	0	0	0	0	0	0	0	0	0	0	0	0	0.314	0	0	0	0.314	0	0	0
	2448	Lachnobacterium	Firmicutes	0	0	0	0	0	0	0	0	2.83	0	0	0	0	0	0	0	0	0.314	0	0	0	0	0	0	0	0	23.585	1.258	0	0.629	0	5.66	1.572	0	0.314	0	0	3.459	1.572	0	0.629	0	0	5.346	0	0
	2462	Lachnospira	Firmicutes	0	0	0	0	0	0	0	0	0	0	0	0	0	0	0	0	0	0	0	0	0	0	0	0	0	0	0	0	0	0	0	0	0	0	0	0	0	0	0	0	0	0	0	0	0	0
	2678	Lachnospiracea incertae sedis	Firmicutes	0	0	0	0.265	123.016	0.529	0	0	0	2.646	0	4.233	0.529	0	0	0	0	3.175	0.265	0	0.529	0	0	0	0.794	3.439	8.466	18.519	0.529	1.323	4.233	8.466	31.217	0.529	0.265	1.058	1.587	1.058	25.661	0	1.323	3.968	0.529	3.175	13.757	0.265
	2364	Lactobacillus	Firmicutes	108.736	5879.18	284.758	1726.77	874.721	26.022	6741.08	6935.5	7671.75	5967.84	4437.92	3773.98	8619.33	7268.22	12787.5	8007.06	2713.94	5987.92	11085.1	5356.88	7203.72	2312.45	2929.55	854.089	2063.2	4353.35	6825.28	4543.49	2567.47	1098.7	5475.09	16248.3	4060.22	2867.1	1326.21	3341.26	5186.62	4731.6	4182.71	2633.46	1892.75	1591.64	2267.84	7192.56	4329.93	1350.19
	2373	Lactococcus	Firmicutes	0	2.545	31.636	6.727	20.364	0	6.545	11.636	47.818	4.364	103.636	11.091	2.545	2.545	29.455	72.364	412.545	40	44.364	0.182	2.909	7.273	138.727	14.182	5.818	8.727	10.727	9.091	9.818	2.364	9.273	32.545	9.091	14.182	4	7.636	8.182	8.364	8.909	11.273	4.182	2.364	10	11.273	11.273	3.091
	2619	Lactonifactor	Firmicutes	0	0	0	0.314	0	0	0	1.572	0	4.403	0	1.887	0	0	0	0.314	0	0.314	0	0	0	0	0	0.314	0.314	1.258	2.201	4.088	4.088	1.887	0.629	1.572	11.321	2.83	0.629	0	0	0.314	7.233	1.572	0.943	2.516	1.258	0	1.887	0.629
	2369	Leuconostoc	Firmicutes	0	0	0	0	0.25	0	0	0	0	2.25	0.5	0	0	0	0	0	0	0	0.25	0	0.25	0.25	0	0.5	0	0	0.25	0	0	0	0	0	0.25	0	0	0	0	0	0	0.25	0	0	0	0.25	0	0
	2620	Lutispora	Firmicutes	0	0.194	0	0.775	0	0	0.581	0	34.884	13.953	4.07	0.194	0.194	0	0	0	0	0	0.775	0.775	0	0.388	0	0	16.085	54.845	53.682	26.938	0.969	4.07	16.279	132.171	45.543	0	0.581	11.047	10.465	22.287	41.085	0.194	1.357	34.109	34.69	31.008	21.318	26.357
	2578	Lysinibacillus	Firmicutes	0	0	0	0	19.6	0	0	0	0.3	0.2	0	0	0	0	0	0	0	0	0	0	0	0.1	0.1	0	0	0	0	0	0	0	0	0	0	0	0	0	0	0	0	0	0	0	0	0	0	0
	2321	Macrococcus	Firmicutes	0	0	0	0	0	0	0	0	0	0	0	0	0	0	0	0	0	0	0	0	0	0.25	0	0	0	0	0	0	0	0	0	0	0	0	0	0	0	0	0	0	0	0	0	0	0	0
	2276	Marinococcus	Firmicutes	0	0	0	0	0	0	0	0	0	0	0	0	0	0	0	0	0	0.45	0	0	0	0	0	0	0	0	0	0	0	0	0	0	0	0	0	0	0	0	0	0	0	0	0	0	0	0
	2637	Marvinbryantia	Firmicutes	0	0	0	0	0	0	0.629	32.704	95.597	49.686	229.56	19.497	3.459	0.629	7.547	4.403	0	3.774	42.453	1.887	0.314	0.314	0	0.314	9.748	97.799	157.233	100.943	22.327	38.679	14.78	134.277	80.189	12.264	3.145	6.289	5.66	19.811	57.862	37.421	7.233	27.044	62.264	43.082	38.679	11.006
	2660	Megamonas	Firmicutes	0	0	0	0	44	0	0	0	0	0	0	0	0	0	0	0	0	0	0	0	0	0	0	0	0	0	0	0	0	0	0	0	0	0	0	0	0	0	0	0	0	0	0	0	0	0
	2579	Microaerobacter	Firmicutes	0	0	0	0	0	0	0	0	0	0	0	0	0	0	0.128	0	0	0	0	0	0	0	0	0	0	0	0	0	0	0	0	0	0	0	0	0	0	0	0	0	0	0	0	0	0	0
	2435	Mogibacterium	Firmicutes	0	0	0	0	0	0	0	0	0	0	0	0	0	0	0	0	0	0	0	0	0	0	0	0	0	0	0.194	0	0	0.194	0	0.194	0	0	0	0.194	0	0.194	0	0	0	0	0	0	0	0
	2388	Natronincola	Firmicutes	0	0.111	0	0	0	0	0	0	0	0.111	0.111	0	0	0.222	0	0.111	0	0	0	0	0.222	0	0.333	0.222	0	0.111	0.333	0.556	0	0	0.444	0.889	0.333	0	0.111	0.111	0.111	0.889	0.556	0.222	0.111	0	0	0.333	0.222	0
	2284	Oceanobacillus	Firmicutes	0	0	0	0	0	0	0	0	0	0	0	0	0	0	0	0	0.571	0	0	0	0	0	0	0	0	0	0	0	0	0	0	0	0	0	0	0	0	0	0	0	0	0	0	0	0	0
	2456	Oribacterium	Firmicutes	0	0	0	0	0	0	0	0	0	0	0	0	0	0	0	0	0	0	0	0	0	0	0	0	0	0	0	0	0	0	0	0	0	0	0	0	0	0	0	0	0	0	0	0	0	0
	2639	Oscillibacter	Firmicutes	0.333	0.333	0.333	0.667	0.333	0	0.667	14.333	17	33.667	48.667	18.333	0	1.667	1.667	1	2	0.333	3.333	0.333	0.667	0	0.333	0.333	29	13.333	173.333	15.667	159.333	100.333	87	298.333	182.667	89	20.667	13.333	17	39.667	27	93	35.667	69.667	46.667	48.667	13.333	59.667
	2298	Paenibacillus	Firmicutes	0.094	0	0	0	0.282	0	0.094	0.282	0	0.188	0	0.847	0	0	0	0.471	0.659	0.094	0	0	0	0	0.094	0.094	0	0	0	0	0	0	0	0.188	0	0	0	0	0	0	0	0	0	0	0	0	0	0
	2493	Papillibacter	Firmicutes	0	0	0	0	0	0	0	0.766	0	10.728	4.215	0	0	0	0	0	0	0	0	0	0	0	0	0	6.13	24.521	29.885	5.747	14.559	18.774	24.904	62.069	27.586	18.391	8.429	4.981	8.046	6.513	13.793	14.559	15.709	11.877	24.138	15.709	10.728	14.943
	2366	Paralactobacillus	Firmicutes	0	0.202	0	0	0	0	0.405	0.202	0.405	0	0	0	0.405	0.405	0.202	0	0.202	0.202	2.834	0	0.81	0.202	0	0	0.607	0	1.012	0.607	0.405	0.202	1.417	2.024	0.202	0	0	0.607	0.607	0.81	0.202	0.202	0.202	0.607	0.405	1.012	0.405	0.405
	2270	Paraliobacillus	Firmicutes	0	0	0	0	0	0	0	0	0	0	0	0	0	0	0	0	0	0	0	0	0	0	0	0	0	0	0	0	0	0	0	0	0	0	0	0	0	0.15	0	0	0	0	0	0	0	0
	2458	Parasporobacterium	Firmicutes	0.314	0	0	0.629	0	0	0.629	44.654	84.277	0.943	2.201	1.572	1.572	1.258	3.774	0.314	0	6.604	50	0.629	0.629	0	0	0.314	26.101	94.654	325.157	8.805	6.918	33.333	24.528	515.723	6.604	3.145	9.119	14.465	4.088	44.34	8.176	2.516	4.088	65.094	29.245	61.635	6.918	37.421
	2420	Parvimonas	Firmicutes	0	0	0	0	0	0	0	0	0	0	0	0.25	0	0	0	0	0	0	0	0	0	0	0	0	0	0	0	0	0	0	0	0	0	0	0	0	0	0	0	0	0	0	0	0	0	0
	2365	Pediococcus	Firmicutes	0.222	0	0	0	0.222	0	4.222	4.667	0.667	0.222	3.111	0.222	0.222	0	1.778	0.444	0.444	0.444	8.667	0.222	0.667	0	0.222	0.222	0	0.222	0.444	0.222	0.222	0.222	0.222	0.667	0.222	0.444	0	0.222	0	0.667	0.222	0.444	0	0	0	0.667	0.444	0.889
	2423	Peptoniphilus	Firmicutes	0	0	0.25	0	0	0	0	0	0	0	0	0	0	0	0.75	0	0	0	0	0	0	0	0	0	0	0	0	0	0	0	0	0	0	0	0	0	0	0	0	0	0	0	0	0	0	0
	2513	Phascolarctobacterium	Firmicutes	0	0	0	0	0	0	0	0	0	0	1.778	0	0	0	0	0	0	0	0	0	0	0	0	0	0	0	0	0	0	0	0	0	0	0	0	0	0	0	0	0	0	0	0	0	0	0
	2680	Planococcaceae incertae sedis	Firmicutes	0	0	0	0	0	0	0	0	0	0	0	0	0	0	0	0	0	0	0	0	0	0	0	0	0	0	0	0	0	0	0	0	0	0	0	0.091	0	0	0	0	0	0	0	0	0	0
	2312	Planococcus	Firmicutes	0	0	0	0	0.273	0	0	0.091	0	0.909	0	0	0	0	0	0	0	0	0	0	0	0	0	0	0	0	0	0	0	0	0	0	0	0	0	0	0	0	0	0	0	0	0	0	0	0
	2311	Planomicrobium	Firmicutes	0	0	0	0	0	0	0	0	0	0	0	0	0	0	0	0	0	0	0	0	0	0	0	0	0	0	0	0	0	0	0	0	0	0	0	0	0	0	0	0	0	0	0	0	0	0
	2522	Propionispira	Firmicutes	0	0	0	0	0	0	0	0	0	0	0	0	0	0	0	0	0	0	0	0	0	0	0	0	0	0	0	0	0	0	0	0.182	0	0	0	0	0	0	0	0	0	0	0	0	0	0
	2446	Pseudobutyrivibrio	Firmicutes	0	0	0	0	0	0	0	0	0	0	0	0	0	0	0	0	0	0	0	0	0	0	0	0	0	0	0	0	0	0.314	0	0	0	0	0	0.314	0	0	0	0	0	0	0	0	0	0
	2634	Pseudoflavonifractor	Firmicutes	0.766	0.383	0	1.916	0	0	36.782	61.686	178.161	270.498	107.28	0.766	0.766	0.383	1.533	8.429	0.383	12.261	1.916	6.13	1.916	0.383	1.149	1.149	280.46	84.674	329.119	45.594	342.146	495.019	95.785	577.011	174.33	167.433	102.299	37.931	22.605	49.042	56.705	212.644	119.157	187.356	106.513	95.785	32.95	604.981
	2638	Robinsoniella	Firmicutes	0	0.314	0	0	0	0	0	0	5.031	0.629	5.975	0.629	0	0	3.145	0	0	0	0.314	0	0	0	0.314	0	2.201	3.145	6.604	2.516	2.83	1.572	1.572	14.151	2.201	0.943	0	0.629	0.314	0.629	0.943	3.145	0.629	3.774	2.201	2.83	0.314	1.572
	2449	Roseburia	Firmicutes	0	0	0	0	843.6	18	0	26	9.6	26.4	0	28	0.4	0.4	1.6	8.8	0	2.4	5.6	0.8	0.4	0.4	0.4	0	22.8	32.4	92.4	114.4	14	28	22.8	202	266.4	8.4	6.4	39.2	10.8	24.4	125.6	6.4	16.8	86.4	26	47.2	88.4	42.8
	2492	Ruminococcus	Firmicutes	5.6	0.8	0	3.2	3.6	22	0.4	29.6	90.8	17.2	71.6	179.2	2	1.2	0.8	0.4	5.2	2.8	21.2	2.4	0.4	0.4	0	0	81.6	81.6	296.8	37.6	226	156.8	227.6	948.8	377.2	161.2	143.2	46.8	225.6	359.2	244.4	202	496.4	236.4	171.6	525.2	364.8	92.4
	2963	Ruminococcus2	Firmicutes	0	0	0	0	35	3	0	26	37	21	52	1	2	3	0	2	21	3	25	4	0	9	0	1	14	48	367	25	40	26	11	691	47	17	11	17	8	53	23	12	16	49	20	136	13	18
	2598	Saccharibacillus	Firmicutes	0	0	0	0	0	0	0	0	0	0	0	0	0	0	0	0	0	0	0	0	0	0	0	0	0	0	0	0	0	0	0	0	0	0	0	0	0	0	0	0	0	0	0	0	0	0
	2622	Saccharofermentans	Firmicutes	0	0	0	0	0	0	0	0	0	0	0	0	0	0	0	0	0	0	0	0	0	0	0	0	0	0	0	0	0	0	0	0	0	0	0	0	0	0	0	0	0	0	0	0	0	0
	2323	Salinicoccus	Firmicutes	0	0	0	0	9.032	0	0	0.215	0	0	0	0	0	0	0	0.86	0	0	0	0	0	0	0	0	0	0	0	0	0	0	0	0	0	0	0	0	0	0	0	0	0	0	0	0	0	0
	2378	Sarcina	Firmicutes	0.518	0.414	0	1.139	5.487	0.932	0.104	0.828	0.828	0.414	0.725	1.863	0	0.828	0	0.518	0	0.207	3.209	0.207	3.106	0.414	0.207	0.207	0.104	0.725	1.863	1.035	0.104	0.518	0.621	4.348	1.139	0.207	0	0.932	0.414	1.139	0.828	1.035	0	0.414	0.518	1.035	2.277	0
	2517	Selenomonas	Firmicutes	0	0	0	0	0	0	0	0	0	0	0	0	0	0	0	0	0	0	0	0	0	0	0	0	0	0	0	0.182	0	0	0	0	0	0	0	0	0	0	0	0	0	0	0	0	0	0
	2447	Shuttleworthia	Firmicutes	0	0	0	0	0	0	0	0	0	0	0	0.314	0	0	0	0	0	0	0	0	0	0	0	0	1.258	0.943	0.314	0	0	0	0.943	0	0	0	0	0.943	0	0	0	0	0	4.403	0	0	0	4.088
	2480	Sporacetigenium	Firmicutes	1.464	1.611	0.146	1.318	0.146	0.293	0.146	0.878	1.464	1.171	1.611	3.514	0	1.757	0.146	0.586	0.293	0.146	3.514	0	4.832	3.953	6.296	2.343	0.293	0.586	2.05	2.343	0.293	0.146	1.318	8.346	1.903	0.439	0	2.343	1.025	2.489	2.343	0.586	0.586	0.146	0.732	3.075	2.635	0.146
	2494	Sporobacter	Firmicutes	25.67	0.383	3.448	0	0.383	0	0	3.831	57.088	70.881	30.651	96.552	0.766	0	0	0.383	1.149	0.383	1.533	1.533	0.383	0	0	0.383	21.839	41.762	125.67	11.877	75.479	132.184	61.303	261.686	129.502	52.49	34.483	22.222	24.138	27.586	49.808	66.284	87.739	58.621	44.444	63.218	45.211	65.134
	2506	Sporomusa	Firmicutes	0	0	0	0	0	0	0	0	0	0	0	0	0	0	0	0	0	0	0	0	0	0	0	0	0	0	0	0	0	0	0	0	0	0	0	0	0	0.182	0	0	0	0	0	0	0	0
	2322	Staphylococcus	Firmicutes	1.509	0.189	2.075	0	159.057	0	1.321	0.377	40.943	10.755	27.358	33.962	8.113	14.717	69.245	520	842.453	130.566	111.321	0.377	10.755	16.792	125.472	11.509	5.66	6.415	39.623	11.698	3.774	5.283	8.302	118.679	18.113	4.151	14.528	11.887	9.811	36.415	17.925	3.396	8.679	3.585	5.094	54.717	15.66	2.075
	2372	Streptococcus	Firmicutes	0.864	4.104	0	8.639	311.231	39.309	176.242	15.767	966.739	24.622	406.911	169.546	119.438	38.013	1006.91	402.376	5082.94	647.3	319.006	0.864	31.317	100	575.81	99.352	26.566	18.359	57.235	36.285	25.702	13.823	29.59	153.78	52.052	56.371	25.486	52.052	21.598	53.78	53.78	19.006	22.894	18.79	33.693	54.86	54.212	32.397
	2487	Subdoligranulum	Firmicutes	0	0	0	0	0	0	0	0	0	0	0	0	0	0	0	0	0	0	0	0	0	0	0	0	0	0	0	0	0	0	0	0	0	0	0	0	0	0	0	0.383	0	0	0	0	0	0
	2452	Syntrophococcus	Firmicutes	0	0	0	0	0	0	0	0.314	0	0	0	0	0	0	0	0	0.314	0	0	0	0	0	0	0	0.314	0	0	0	0	0	0	0.314	0	0	0	0	0	0	0	0	0	0.943	0	0	0	0.314
	2482	Tepidibacter	Firmicutes	0	0	0	0	0	0	0	0	0	0	0	0	0	0	0	0	0	0	0	0	0	0	0	0	0	0	0	0	0	0	0	0	0	0	0	0	0	0	0	0	0	0	0	0	0	0
	2275	Thalassobacillus	Firmicutes	0	0	0	0	0	0	0	0	0	0	0	0	0	0	0	0	0	0	0	0	0	0	0	0	0	0	0	0	0	0	0	0	0	0	0	0	0.15	0	0	0	0	0	0	0	0	0
	2424	Tissierella	Firmicutes	0	0	0	0	0	0	0	0	0	0	0	0	0	0	0	0	0	0	0	0	0	0	0.25	0	0	0	0	0	0	0	0	0	0.25	0	0	0	0	0	0	0	0	0	0	0	0	0
	2591	Tumebacillus	Firmicutes	0	0	0	0	0	0	0	0	0	0	0	0	0	0	0	0	0	0	0	0	0	0	0	0	0	0	0	0	0	0	0	0	0	0	0	0	0	0	0	0	0	0	0	0	0	0
	2568	Turicibacter	Firmicutes	8931.33	4727.33	3943.33	7911.33	3030	7124	293.333	1439	1803	842	2050.33	3652	107	310.333	80	398.667	399.333	248	1120.33	49.333	1356.33	4665	1888.67	5011	4270.67	2034	3095.33	3025.33	2324.67	2994	2378.67	3035	2662.67	2826.33	1432	3150	953.333	3383.67	1845.33	4919.67	3485	1234.33	759	2343	2878	1690.33
	-2335	Unclassified Aerococcaceae	Firmicutes	0.75	2.5	0	1.75	0	0	1	0	8.75	0	16	18.5	0	2.5	7.75	18.75	42.75	10.5	0.75	0	2.5	0.5	9	1.75	0	0.25	0	0.25	0	0.25	0.5	0.25	0.5	0	0.25	0.25	0	0	0	0	0.5	0	0	0	0.25	0
	-2265	Unclassified Bacillaceae 1	Firmicutes	0	0	0	0.77	0.11	0	0	0	1.76	1.1	0.33	4.73	0.11	0	0.33	3.08	0.11	2.42	0	0	0.11	0	1.1	1.76	0	0	0	0.11	0	0	0	0	0	0	0.11	0	0	0	0	0	0	0	0	0	0.22	0.11
	-2270	Unclassified Bacillaceae 2	Firmicutes	0	0	0	0.45	11.094	0	0	0	1.649	1.199	0.45	0.6	0	0	0.15	1.799	7.046	1.649	0	0	0.3	0.15	0.45	1.199	0	0	0	0	0	0	0	0	0	0	0	0	0	0	0	0	0	0	0	0	0	0
	-2262	Unclassified Bacillales	Firmicutes	0.255	0	0	3.699	0.128	0.128	0	0	4.719	4.719	1.658	7.908	0	0.128	1.403	15.051	3.189	13.01	2.423	0	0.51	1.148	3.954	5.357	0.128	0.255	1.02	0.128	0.128	0	0.128	1.02	0.383	0.255	0	0	0.128	0.51	0.383	0	1.02	0	0	0.765	0.255	0
	-2261	Unclassified Bacilli	Firmicutes	0.313	2.194	0.47	1.567	0.784	0.157	0.627	0.627	0.47	1.411	3.605	1.724	0.94	0.47	6.426	4.389	2.194	1.724	7.21	0.157	3.605	1.411	6.583	0.784	0.784	2.351	4.232	3.292	0.313	0.313	4.075	7.053	2.038	0.94	0	2.821	1.411	2.665	3.762	1.567	1.097	1.881	0.94	4.545	3.292	1.097
	-2343	Unclassified Carnobacteriaceae	Firmicutes	0.955	2.456	0.273	3.001	0	0	0	1.228	0	0.409	0.955	1.364	0.136	0.682	0.955	0.546	0	0.409	3.411	0.136	7.231	1.774	2.046	1.364	1.637	2.729	3.138	3.683	3.001	1.228	2.729	3.001	1.774	1.91	1.501	3.001	2.183	2.183	1.774	3.683	2.456	0.682	0.273	1.637	2.183	0.546
	-2376	Unclassified Clostridia	Firmicutes	0	0.248	0	0	0.248	0	0	10.891	16.337	2.228	7.426	25.248	0	0	0	0.248	0.248	0	0.743	0.248	0	0.248	0	0	9.158	5.446	9.901	3.218	18.564	10.891	8.416	17.327	7.426	18.812	13.119	2.97	2.475	2.475	4.95	27.475	24.01	4.455	6.931	5.693	5.198	15.594
	-2378	Unclassified Clostridiaceae 1	Firmicutes	1.242	2.588	0	1.449	18.944	3.416	0.104	1.242	2.277	0.725	1.76	6.729	0	1.967	0.207	0.621	0.621	0.932	7.867	0	7.764	0.828	0.518	0.311	0.518	2.795	4.555	5.072	0.725	0.725	1.553	10.766	2.484	0.104	0	2.795	1.449	1.346	4.348	1.76	1.035	0.621	0.828	5.383	5.072	0.207
	-2385	Unclassified Clostridiaceae 2	Firmicutes	0.556	3	0.222	1	0.222	0	0	0.444	0.667	0.889	1.444	1.556	0	2.778	0	0.444	0.111	0.111	3.667	0.111	8.333	2.556	5.222	3.556	0.111	3.333	7	10.333	1.222	0.556	4.556	16.222	6.556	0.667	0.111	4.444	3.222	4	5.111	0.778	1.111	2.556	0.556	8	7.444	0
	-2391	Unclassified Clostridiaceae 3	Firmicutes	0	0	0	0	0	0	0	0	0	0	0	0	0	0	0	0	0	0	0	0	0.194	0	0	0	0	0	0	0	0	0	0	0.388	0	0.194	0	0	0	0	0	0	0	0	0	0	0	0
	-2394	Unclassified Clostridiaceae 4	Firmicutes	0	0	0	0	0	0	0	0	0	0	0.581	0	0	0	0	0	0	0	0	0	0	0	0	0	0	0.775	1.744	0	0	0	0.775	2.132	0.388	0.194	0	0	0.581	0.194	0	0	0.194	0.388	0.388	0.388	0.581	0
	-2377	Unclassified Clostridiales	Firmicutes	8.527	23.837	1.744	12.016	47.868	2.132	8.915	140.504	210.078	153.101	183.721	833.14	6.008	24.806	8.915	8.333	15.891	15.31	106.783	8.333	84.109	24.225	46.512	23.256	224.806	248.45	591.085	187.791	352.907	413.953	238.953	1225.39	483.721	241.473	291.667	211.434	100.581	231.589	225	352.907	717.248	228.101	166.86	392.636	239.535	322.674
	-2434	Unclassified Clostridiales Incertae Sedis XIII	Firmicutes	0	0	0	0	0	0	0	0	0.194	0	0	0	0	0	0	0	0	0	0	0	0	0	0	0	1.163	0.388	1.55	0.581	0.388	0.775	0.388	1.744	0.388	0.581	0	0.969	0	0.775	0.194	1.357	0.581	0.581	0	0.581	0.388	0.388
	-2358	Unclassified Enterococcaceae	Firmicutes	0	0	0	0	0	0.219	0.219	0	2.193	0	0.658	0	0	0	3.728	5.921	1.974	0	1.096	0	0.219	0.439	1.316	0.219	0	0	0.219	0	0	0	0	0.877	0	0	0.219	0	0	0	0	0	0	0	0	0	0	0
	-2561	Unclassified Erysipelotrichaceae	Firmicutes	1.333	0	1	0	0	0	0.333	6	7.333	0.667	34.667	4.333	0.667	1.333	0	0.333	7.667	1.333	4.333	0.333	0.333	2.333	0.667	0.333	15.667	21.333	24.667	17.333	47	13.667	25	53	13.333	109	7.333	24.667	9.667	16.333	12.333	88.333	17.667	7	16.667	19.667	15.333	9.667
	-2396	Unclassified Eubacteriaceae	Firmicutes	0	0	0	0	0	0	0	0	0	0	0	0	0	0	0	0	0	0	0	0	0	0	0	0	0	0	0	0	0	0	0	0	0	0	0	0	0	0	0	0	0	0	0	0	0	0
	-2260	Unclassified Firmicutes	Firmicutes	6.291	26.03	11.931	10.629	226.464	2.603	7.158	104.989	106.941	85.466	224.078	279.826	8.894	11.497	16.269	10.412	23.21	7.158	49.241	6.725	36.659	13.666	19.957	6.291	125.597	132.104	172.885	89.154	294.577	140.781	178.308	485.9	224.729	190.672	109.328	317.57	81.128	88.503	89.805	211.28	214.534	100.434	123.861	135.792	91.54	166.161
	-2403	Unclassified Gracilibacteraceae	Firmicutes	0	0	0	0	0	0	0	0	0.388	0.388	0	0	0	0	0	0	0	0	0	0	0	0	0	0	0.194	4.651	2.326	1.744	0	0	2.519	5.039	5.62	0	0	0.194	0.775	1.55	5.233	0	0	1.938	3.488	0.969	1.938	0
	-2446	Unclassified Lachnospiraceae	Firmicutes	56.289	16.038	1.258	18.239	376.73	166.981	64.151	737.421	905.031	919.182	1454.4	1015.72	23.899	24.214	46.541	43.711	126.101	69.497	301.258	20.44	10.692	25.786	7.233	12.893	754.088	2431.76	4753.15	1221.38	1346.86	1116.67	1019.18	8147.8	2103.14	634.591	306.918	1359.43	389.937	748.113	1013.21	611.95	408.805	2149.69	1319.81	1601.89	496.541	1000.94
	-2364	Unclassified Lactobacillaceae	Firmicutes	2.024	12.146	0	4.858	4.453	0.81	28.947	25.304	36.437	13.36	23.077	12.348	19.636	10.324	78.947	20.648	42.51	17.611	139.676	5.466	76.518	9.919	17.206	3.846	14.777	24.899	36.235	25.101	9.312	11.134	27.328	78.34	17.611	13.968	4.251	22.47	17.814	23.077	20.85	20.04	11.336	8.3	10.121	41.7	22.267	11.336
	-2334	Unclassified Lactobacillales	Firmicutes	4.868	26.166	0.203	8.722	2.637	0.203	8.114	11.765	16.836	12.576	15.619	11.968	10.142	18.053	125.152	23.124	15.619	18.053	91.886	9.533	71.4	12.17	39.959	7.708	13.793	39.351	49.493	46.856	16.633	7.708	52.738	106.491	28.803	18.053	4.462	33.671	25.963	29.615	28.803	22.921	13.996	10.548	13.996	61.258	30.426	7.302
	-2368	Unclassified Leuconostocaceae	Firmicutes	0	0	0	0	0	0	0	0	0	0	0	0.272	0	0	0	0	0	0	0.272	0	0	0	0	0	0	0	0	0	0	0	0	0	0	0	0	0	0	0	0	0	0	0	0	0	0	0
	-2298	Unclassified Paenibacillaceae 1	Firmicutes	0	0	0	0	0	0	0	0	0	0	0	0	0	0	0	0	0	0	0	0	0	0	0	0	0	0	0	0	0	0	0	0.098	0.098	0	0	0	0	0	0	0	0	0	0	0	0	0
	-2480	Unclassified Peptostreptococcaceae	Firmicutes	177.306	284.334	33.529	262.518	15.52	62.225	6.881	186.53	191.947	192.826	316.545	477.452	2.343	266.764	8.785	57.247	19.327	48.902	343.924	7.028	556.955	621.816	705.71	740.117	27.379	180.381	278.477	401.025	101.903	57.247	176.135	965.886	390.922	90.776	25.329	189.898	124.451	273.646	344.802	112.445	157.833	67.936	66.325	367.936	436.603	9.956
	-2309	Unclassified Planococcaceae	Firmicutes	0.091	0	0	0	1.818	0	0	0.091	0.091	0.182	0	0	0	0	0	0	0	0	0	0	0	0.091	0	0	0	0	0	0.091	0	0	0	0	0	0	0	0	0	0.091	0	0	0	0	0	0.091	0.091	0
	-2485	Unclassified Ruminococcaceae	Firmicutes	58.621	2.682	1.149	8.046	37.165	0	13.41	201.916	347.126	321.073	193.487	345.977	3.065	6.897	17.241	7.28	189.655	11.877	41.379	14.559	3.065	0.383	1.533	0.383	230.651	395.402	1137.16	249.808	582.759	405.747	521.073	2459.77	852.49	457.854	195.785	108.046	181.992	367.433	433.333	554.789	396.935	448.276	502.682	664.368	436.015	329.119
	-2724	Unclassified Selenomonadales	Firmicutes	0	0	0	0	0	0	0	1.2	0	0	0.2	1.4	0	0	0	0	0	0	0	0	0	0	0	0	0.2	0	0	0	0.4	0.2	0	0	0.2	0.6	0	0	0	0	0	0.4	0.2	0	0	0	0	1
	-2321	Unclassified Staphylococcaceae	Firmicutes	0	0	0	0	0	0	0	0	0.215	0.215	0.43	0.215	0.215	0	0.645	3.011	1.075	0.43	1.075	0	0.215	0.43	1.935	0	0	0.215	0.215	0	0	0.215	0.215	0.43	0	0	0	0	0	0.215	0	0	0	0	0	0.215	0.43	0
	-2372	Unclassified Streptococcaceae	Firmicutes	0	0	0	0	0	0	0	0	0.592	0	0.394	0.394	0	0	1.381	1.775	0.789	0.394	0.789	0	0	0	1.775	0	0	0.197	0.394	0.394	0	0	0	0.592	0.394	0	0	0	0	0	0	0	0	0	0.197	0.197	0	0
	-2504	Unclassified Veillonellaceae	Firmicutes	0	0.182	0	0.182	0.182	0	0	16.364	2	2.182	5.818	50.727	0	0	0.182	0.182	0.182	0	0.182	0.182	0	0	0	0	17.818	15.091	19.273	6.182	7.091	3.091	25.455	32.364	14.909	3.273	3.818	37.818	10.909	5.455	4.909	3.818	10.545	19.818	12.364	6.182	5.273	20.727
	2314	Ureibacillus	Firmicutes	0	0	0	0	13.909	0	0	0	0	0	0	0	0	0	0	0	0	0	0	0	0	0	0	0	0	0	0	0	0	0	0	0	0	0	0	0	0	0	0	0	0	0	0	0	0	0
	2361	Vagococcus	Firmicutes	0	0	0	0	0	0	0	0	0	0	0	0	0	0	0	0	0	0	0	0	0	0	0.219	0	0	0	0	0	0	0	0	0	0	0	0	0	0	0	0	0	0	0	0	0	0	0
	2529	Veillonella	Firmicutes	0	0	0	0	1	0	0	0	0	0	0	0	0	0	0	0	0	0	0	0	0	0	0	0	0	0	0	0.25	0	0	0	0	0	0	0	0	0	0	0	0	0	0	0	0	0	0
	2592	Viridibacillus	Firmicutes	0	0	0	0	0	0	0	0	0	0	0	0.091	0	0	0	0	0	0	0	0	0	0	0.091	0	0	0	0	0	0	0	0	0	0	0	0	0	0	0	0	0.091	0	0	0	0	0	0
	2368	Weissella	Firmicutes	0	0	0	0	0	0	0	0	0	0	0	0	0	0.2	0	0	0	0	0	0	0	0	0	0	0	0	0.4	0	0	0	0	0	0.2	0	0	0	0	0	0	0	0	0	0	0	0	0
	816	Victivallis	Lentisphaerae	0	0	0	0	0	0	0	0	0	0	0	0	0	0	0	0	0	0	0	0	0	0	0	0	0	0	0	0	0	0	0	0	0	0	0	0.474	0.474	0	0	0	1.422	0	0	0	0	0
	2894	Aquisphaera	Planctomycetes	0	0	0	0	4.333	0	0	0	0	0	0	0	0	0	0	0	0	0	0	0	0	0	0	0	0	0	0	0	0	0	0	0	0	0	0	0	0	0	0	0	0	0	0	0	0	0
	835	Singulisphaera	Planctomycetes	0	0	0	0	0.5	0	0	0	0	0.125	0	0	0	0	0	0	0	0	0	0	0	0	0	0	0	0	0	0	0	0	0	0	0	0	0	0	0	0	0	0	0	0	0	0	0	0
	-828	Unclassified Planctomycetaceae	Planctomycetes	0	0	0	0	1	0	0	0	0	0	0	0	0	0	0	0	11	0	0	0	0	0	0	0	0	0	0	0	0	0	0	0	0	0	0	0	0	0	0	0	0	0	0	0	0	0
	1178	Achromobacter	Proteobacteria	4.721	0	2.146	0.429	245.064	93.133	6.438	3.433	6.438	12.876	0.429	28.326	0	0	2.575	1.288	6.009	1.717	0.429	0	0	0	0	0	0	0	0	0	0	0	0	0	0	0	0	0	0	0	0	0	0	0	0	0	0	0
	1207	Acidovorax	Proteobacteria	0.333	0.333	1.667	0.333	436	8	0	0.333	0.333	0	0	0	0	0	0.333	0.333	0	0.333	0	0	0	0	0.333	0	0	0.333	1.333	1.667	0	0	1	7	12	0	0.333	0.667	2	0.333	2	0	1.667	0.667	0.667	0.667	0.667	0
	1764	Acinetobacter	Proteobacteria	1.603	0.321	37.66	0	8.333	27.885	0	1.923	2.885	0	0	0.641	0.16	0.321	0.16	0.16	9.936	0	0	0	0	0	0	0.16	0	0	0	0	0.16	0	0	0	0.16	0.16	0	0	0	0	0	0	0	0	0	0	0	0
	1509	Aeromonas	Proteobacteria	0	0	0.207	0.103	0	0	0	0	0	0	0	0	0	0	0	0.103	0	0	0	0	0	0.207	0	0	0	0	0	0	0	0	0	0	0	0	0	0	0	0	0	0	0	0	0	0	0	0
	1748	Aggregatibacter	Proteobacteria	0	0	0	0	0	0	0	0.167	0	0	0	0	0	0	0	0	0	0	0	0	0	0	0	0	0	0	0	0	0	0	0	0	0	0	0	0	0	0	0	0	0	0	0	0	0	0
	1208	Albidiferax	Proteobacteria	0	0	0	0	0	0	0	0	0	0	0	0	0	0	0	0	0	0	0	0	0	0	0	0	0	0	0	0	0	0	0	0	0	0	0	0	0	0	0	0	0	0	0	0	0	0
	1180	Alcaligenes	Proteobacteria	1.215	0	25.506	0.405	224.291	139.676	0.81	1.215	0	0	0	9.312	0.405	0	1.215	3.239	17.409	5.263	0	0.405	0	0	0.405	0.405	0	0	0	0	0	0	0	0	0	0	0	0	0	0	0	0	0	0	0	0	0	0
	1828	Alkanibacter	Proteobacteria	0	0	0	0	0	0.388	0	0	0	0.775	0	0	0	0	0	0	0	0	0	0	0	0	0	0	0	0	0	0	0	0	0	0	0	0	0	0	0	0	0	0	0	0	0	0	0	0
	1765	Alkanindiges	Proteobacteria	1.235	0	1.029	0	0	0	0	0	0	0	0	0	0	0	0	0	0	0	0	0	0	0	0	0	0	0	0	0	0	0	0	0	0	0	0	0	0	0	0	0	0	0	0	0	0	0
	1153	Altererythrobacter	Proteobacteria	0	0	0	0	0	0	0	0	0	0	0	0	0	0	0	0	0	0	0	0	0	0	0	0	0	0	0	0	0	0	0	0	0	0	0	0	0	0	0	0	0	0	0	0	0	0
	984	Amaricoccus	Proteobacteria	0	0	0	0	0	0	0	0	0	0	0	0	0	0	0	0.545	0	0	0	0	0	0	0	0	0	0	0	0	0	0	0	0	0	0	0	0	0	0	0	0	0	0	0	0	0	0
	1256	Aquabacterium	Proteobacteria	0	0	0	0	0.571	0	0	4.571	0	0	0	0.571	0	0	1.143	0.571	0	0	0	0	0	0	0	0	0	0	0	0	0	0	0	0	0	0	0	0	0	0	0	0	0	0	0	0	0	0
	1835	Aquimonas	Proteobacteria	0	0	0	0	0	0	0	0	0	0	0	0.775	0	0	0	0	0	0	0	0	0	0	0	0	0	0	0	0	0	0	0	0	0	0	0	0	0	0	0	0	0	0	0	0	0	0
	872	Aurantimonas	Proteobacteria	0	0	0	0	4.202	28.992	0	0	0	0	0	7.563	0	0	0	0	0	0	0	0	0	0	0	0	0	0	0	0	0	0	0	0	0	0	0	0	0	0	0	0	0	0	0	0	0	0
	2825	Aureimonas	Proteobacteria	0	0	0	0	11.765	0.84	0	0	0	0	0	0	0	0	0	0	0	0	0	0	0	0	0	0	0	0	0	0	0	0	0	0	0	0	0	0	0	0	0	0	0	0	0	0	0	0
	1332	Azoarcus	Proteobacteria	0	0	0	0	0	6.005	0	0	0	0	0	0	0	0	0	0	0	0	0	0	0	0	0	0	0	0	0	0	0	0	0	0	0	0	0	0	0	0	0	0	0	0	0	0	0	0
	1776	Azotobacter	Proteobacteria	0	0	0	0	0	0	0	0.167	0	0	0	0	0	0	0	0	0.333	0	0	0	0	0	0	0	0	0	0	0	0	0	0	0	0	0	0	0	0	0	0	0	0	0	0	0	0	0
	1751	Bibersteinia	Proteobacteria	0	0	0	0	0	0	0	0	0	0	0	0	0	0	0	0	0	0	0	0	0	0	0	0	0	0	0	0	0	0	0	0	0	0	0	0	0	0	0	0	0	0	0	0	0	0
	1408	Bilophila	Proteobacteria	0.376	0	0	0	0.376	0	0	0	1.88	0	0	0	0	0	0	0	0	0	0	0	0	0	0	0	1.88	16.917	43.233	23.684	7.143	7.895	8.271	33.459	36.842	2.632	0.376	65.038	0.752	12.406	12.782	12.03	1.128	17.669	54.887	11.278	2.256	3.383
	1159	Blastomonas	Proteobacteria	0	0	0	0	0.881	0	0	0	0	0	0	0	0	0	0	0	0	0	0	0	0	0	0	0	0	0	0	0	0	0	0	0	0	0	0	0	0	0	0	0	0	0	0	0	0	0
	1182	Bordetella	Proteobacteria	0	0	0	0	10.333	2.667	0	0.667	0.333	0.333	0	1	0	0	0.333	0	0	0	0	0	0	0	0	0	0	0	0	0	0	0	0	0	0	0	0	0	0	0	0	0	0	0	0	0	0	0
	891	Bosea	Proteobacteria	0	0	0	0	0	0	0	0	0	0	0	0	0	0	0	1.449	0	0	0	0	0	0	0	0	0	0	0	0	0	0	0	0	0	0	0	0	0	0	0	0	0	0	0	0	0	0
	892	Bradyrhizobium	Proteobacteria	0	0	0	0	0	0	0	0.599	0	0	3.593	0	0	0	0	0	0	0.599	0.599	0	0	0	0	0	0	0	0	0	0	0	0	0	0	0	0	0	0	0	0	0	0	0	0	0	0	0
	846	Brevundimonas	Proteobacteria	3.5	0	14	0	117	43	6	2	0	4.5	1	16.5	0	0	2	0.5	146.5	7	0	0	0	0	0	0	0	0	0	0	0	0	0	0	0	0	0	0	0	0	0	0	0	0	0	0	0	0
	899	Brucella	Proteobacteria	0.333	0	0.333	0	0	1.333	0	1.667	0	0	0	2.667	0	0	0	1	33.667	0	0	0	0	0	0.333	0	0	0	0	0	0	0	0	0	0	0	0	0	0	0	0	0	0	0	0	0	0	0
	2942	Buchnera	Proteobacteria	0	0	0	0	0	0	0	0	0	0	0	0	0	0	1	0	0	0	0	0	0	0	0	0	0	0	0	0	0	0	0	0	0	0	0	0	0	0	0	0	0	0	0	0	0	0
	1196	Burkholderia	Proteobacteria	0.182	0.364	1.457	0	187.432	0	0.729	0	0	0	4.918	0	0	0	0.729	0	0	0.182	0	0	0	0	0.182	0	0	0	0	0	0.182	0	0	0.364	0.182	0	0	0	0	0	0.182	0	0	0	0	0	0	0
	1623	Buttiauxella	Proteobacteria	0	0	0	0	0	0	0	0	0	0	0	0	0	0	0	0	0	0	0	0	0	0	0	0	0	0	0	0	0	0	0	0	0	0	0	0	0	0	0	0	0	0	0	0.153	0.153	0
	1707	Carnimonas	Proteobacteria	0	0	0	0	0	0	0	0	0	0	0	0	0	0	0	0	0.222	0	0	0	0	0	0	0	0	0	0	0	0	0	0	0	0	0	0	0	0	0	0	0	0	0	0	0	0	0
	1626	Citrobacter	Proteobacteria	0	0	0	0	12	0	0	0.286	0	0	0	0	0	0	0	0	0	0	0	0	0	0	0	0	0	0	0	0	0	0	0	0	0	0	0	0	0	0	0	0	0	0	0	0	0	0
	1214	Comamonas	Proteobacteria	0	0	0.667	0	0	0	0.333	0	0	0	0	4.667	0	0	0.333	0	0	0.667	0	0	0	0	0	0	0	0	0	0	0	0	0	0	0	0	0	0	0	0.333	0	0	0	0	0	0	0	0
	1627	Cosenzaea	Proteobacteria	0	0	0	0	0	0	0	0	0	0	0	0	0	0	0.153	0	0	0	0	0	0	0	0	0	0	0	0	0	0	0	0	0	0	0	0	0	0	0	0	0	0	0	0	0	0	0
	1081	Craurococcus	Proteobacteria	0	0	0	0	2.105	0	0	0	0	0	0	0	0	0	0	0	0	0	0	0	0	0	0	0	0	0	0	0	0	0	0	0	0	0	0	0	0	0	0	0	0	0	0	0	0	0
	1628	Cronobacter	Proteobacteria	0	0	0	0	0.143	0	0	0	0	0	0	0	0	0	0	0	0	0	0	0	0	0	0	0	0	0	0	0	0	0	0	0	0	0	0	0	0	0	0	0	0	0	0	0	0	0
	1198	Cupriavidus	Proteobacteria	0	0	0	0	0	0	0	0	0	0	0	0	0	0	0	0	0	0	0	0	0	0	0	0	0	0	0	0	0	0	0	0	0	0	0	0	0	0	0	0	0	0	0	0	0	0
	1215	Curvibacter	Proteobacteria	0	0.377	0	0	0	0	0	0	0	0	0	0	0	0	0.377	0	0	0	0	0	0	0	0	0	0	0	0	0	0	0	0	0	0	0	0	0	0	0	0	0	0	0	0	0	0	0
	1216	Delftia	Proteobacteria	0	0	22.6	0.4	31.6	46.6	0	2	0	2.2	0.8	6.8	0	0	1.4	1.6	4.4	1	0.2	0.2	0	0	0.6	0	0	0	0	0	0	0	0	0.2	0.2	0	0	0	0	0	0	0	0	0	0	0	0	0
	1397	Desulfohalobium	Proteobacteria	0	0	0	0	0	0	0	0	0	0	0	0	0	0	0	0	0	0	0	0	0	0	0	0	0	0	0	0	0	0	0	0	0	0	0	0	0	0	0	0	0	0.5	0	0	0	0
	1404	Desulfomicrobium	Proteobacteria	0	0	0	0	0	0	0	0	0	0	0	0	0	0	0	0	0	0	0	0	0	0	0	0	0	0	0	0	0	0	0	0	1	0	0	0	0	0	0	0	0	0	0	0	0	0
	1402	Desulfovermiculus	Proteobacteria	0	0	0	0	0	0	0	0	0	0	0	0	0	0	0	0	0	0	0	0	0	0	0	0	0	0	0	0	0	0	0	0	0	0	0	0	0	0	0.5	0	0	0	0	0	0.5	0
	1411	Desulfovibrio	Proteobacteria	0	0	0	0	0.3	0	0	0.601	2.703	3.604	2.102	0	0.3	0.601	0	0	0	0.3	4.204	0.3	0	0	0	0	20.42	127.928	440.24	223.423	58.859	45.946	14.414	185.285	73.574	22.523	0.601	277.778	4.204	48.348	43.544	19.219	5.105	92.492	178.679	66.366	16.817	12.312
	1472	Desulfovirga	Proteobacteria	0	0	0	0	0	0	0	0	0	0	0	0	0	0	0	0	0	0	0	0	0	0	0	0	0	0	0	0	0	0	0	0	0	0	0	0.5	0	0	0	0	0	0	0	0	0	0
	914	Devosia	Proteobacteria	0	0	0	0	0	0	0	0	0.599	0	0	0	0	0	0	0	0.599	0	0	0	0	0	0	0	0	0	0	0	0	0	0	0	0	0	0	0	0	0.599	0	0	0	0	0	0	0	0
	1839	Dyella	Proteobacteria	0	0	0	0	0	0	0	0	0	0	0	0	0	0	0	0	0	0	0	0	0	0	0	0	0	0	0	0	0	0	0	0.388	0	0	0	0	0	0	0.388	0	0	0	0	0	0	0
	1767	Enhydrobacter	Proteobacteria	0	0	0.412	0	4.115	3.086	0	1.646	0.823	0	0.206	0	0.206	0	0	0	80.864	0	0	0	0	0	0	0	0	0	0	0	0	0	0	0	0	0	0	0	0	0	0	0	0	0	0	0	0	0
	1631	Enterobacter	Proteobacteria	0	0	0	0	0.387	2.581	1.935	0.516	0	0	0	0.129	0	0	0	0.645	0	0	0	0	0	0	0	0	0	0	0	0	0	0	0	0	0	0	0	0	0	0	0	0	0	0	0	0	0.129	0
	1155	Erythrobacter	Proteobacteria	0	0	0	0	0	0	0	0	0	0	0	0	0	0	0	0	0	0	0	0	0	0	0	0	0	0	0	0	0	0	0	0	0	0	0	0	0	0	0	0	0	0	0	0	0	0
	1633	Escherichia/Shigella	Proteobacteria	1.714	0.143	9.857	0	49.857	3.857	0	0.571	0.286	0.429	2.714	0.857	0.143	0	3.286	5.714	100.571	1.714	0	0	0	1.429	1.143	0.286	1.571	2.429	4.429	5	4.143	1	2.714	3.143	5.571	4.571	1.286	5.143	3.429	2.143	5.857	4.571	1.286	0.857	2.714	2.714	4.571	0.571
	1841	Fulvimonas	Proteobacteria	0	0	0	0	0	0	0	0	0	0	0	0	0	0	0	0	0	0	0	0	0	0	0	0	0	0	0	0	0	0	0	0	0	0	0	0	0	0	0	0	0	0	0	0	0	0
	994	Haematobacter	Proteobacteria	0	0	0	0	0	0	0.272	0	0	0	0	0	0	0	0	0	0	0	0	0	0	0	0	0	0	0	0	0	0	0	0	0	0	0	0	0	0	0	0	0	0	0	0	0	0	0
	1754	Haemophilus	Proteobacteria	0	0	0	0	0	0	0	0	0.17	0	0	0	0	0	0.17	0	0	0	0	0	0	0	0	0	0	0	0	0	0	0	0	0	0	0	0	0	0	0	0	0	0	0	0	0	0	0
	934	Hansschlegelia	Proteobacteria	0	0	0	0	0	0	0	0	0	0	0	0	0	0	0	0	0	1	0	0	0	0	0	0	0	0	0	0	0	0	0	0	0	0	0	0	0	0	0	0	0	0	0	0	0	0
	1485	Helicobacter	Proteobacteria	2.747	3.846	0.549	1.099	1.099	0	1.099	2.198	39.56	4.945	4.396	2.198	2.198	2.198	0.549	0.549	6.044	0.549	4.945	4.396	4.945	1.099	0.549	2.198	7.143	16.484	82.418	6.593	8.791	17.582	7.692	95.055	92.857	2.747	5.495	97.253	3.846	13.187	2.198	4.396	67.033	18.681	42.857	13.736	5.495	15.934
	2912	Jahnella	Proteobacteria	0	0	0	0	0	0	0	0	0	0	0	0	0	0	0	0	0	0.75	0	0	0	0	0	0	0	0	0	0	0	0	0	0	0	0	0	0	0	0	0	0	0	0	0	0	0	0
	1245	Janthinobacterium	Proteobacteria	49.438	0.749	64.045	0	223.221	88.764	17.978	12.36	3.745	9.363	4.12	23.596	0.375	0	6.367	5.618	32.959	2.247	1.124	0.375	0	1.124	0.375	1.873	0	0	0.375	0	0	0	0	0.375	0	0	0	0	0.375	0	0	0	0	0.375	0	0	0	0
	1674	Legionella	Proteobacteria	0	0	0	0	0	0	0	0	0	0	0	0	0	0	0	0	0	0	0	0	0	0	0	0	0	0	0	0	0	0	0	0	0	0	0	0	0	0	0	0	0	0	0	0.286	0	0
	1260	Leptothrix	Proteobacteria	0	0	0	0	1.5	0	0	0	0	0	0	0	0	0	0	0	0	0	0	0	0	0	0	0	0	0	0	0	0	0	0	0	0	0	0	0	0	0	0	0	0	0	0	0	0	0
	1223	Limnohabitans	Proteobacteria	0	0	0	0	0.377	0	0	0	0	0	0	0	0	0	0	0	0	0	0	0	0	0	0	0	0	0	0	0	0	0	0	0	0	0	0	0	0	0	0	0	0	0	0	0	0	0
	854	Litorimonas	Proteobacteria	0	0	0	0	0	0	0	0	0	0	0	0	0	0	0	0	0	0	0	0	0	0	0	0	0	0	0.599	0	0	0	0	0	0	0	0	0	0	0	0	0	0	0	0	0	0	0
	2838	Lonsdalea	Proteobacteria	0	0	1.685	0	0	84.839	0	0	0	0	0	0.153	0	0	0	0	0.306	0	0	0	0	0	0	0.306	0	0	0	0	0	0	0	0	0	0	0	0	0	0	0	0	0	0	0	0	0	0
	1844	Luteimonas	Proteobacteria	0	0	0	0	0	0	0	0	0	0	0	0	0	0	0	0.388	0	0	0	0	0	0	0	0	0	0	0	0	0	0	0	0	0	0	0	0	0	0	0	0	0	0	0	0	0	0
	1845	Lysobacter	Proteobacteria	0	0	0.388	0	0	0	0	1.163	0	0	0	2.713	0	0	0	0	0	0	0	0	0	0	0	0	0	0	0	0	0	0	0	0	0	0	0	0	0	0	0	0	0	0	0	0	0	0
	1757	Mannheimia	Proteobacteria	0	0.167	0	0	0	0	0	0	0.833	0	5.333	0.167	0	0	3.5	0	0	0	0	0	0	0	0	0.167	0	0	0	0	0	0	0	0	0	0	0	0	0	0	0	0	0.167	0	0	0	0	0
	1246	Massilia	Proteobacteria	0.749	0	0.749	0	159.551	0	0	0	0	0.749	0	1.873	0	0	0	0	0	0	0	0	0	0	0	0	0	0	0	0	0	0	0	0	0	0	0	0	0	0	0	0	0	0	0	0	0	0
	929	Methylobacterium	Proteobacteria	3.621	0	11.724	0	270.517	73.103	0	0.172	0	0.345	0.172	201.897	0	0	0	0	44.655	0.69	0	0	0	0	0	0	0	0	0	0	0	0	0	0	0	0	0	0	0	0	0	0	0	0	0	0	0	0
	1282	Methylophilus	Proteobacteria	0	0	0	0	14.286	0.922	0	0	0	0	0	0	0	0.461	0	0	0	0.461	0	0	0	0	0	0	0	0	0	1.382	0	0	0	1.382	1.382	0	0	0.461	0	0	0	0	0.461	0.461	0	0	0	0
	936	Methylopila	Proteobacteria	0	0	0	0	5	0	0	0	0	0	0	0	0	0	0	0	0	0	0	0	0	0	0	0	0	0	0	0	0	0	0	0	0	0	0	0	0	0	0	0	0	0	0	0	0	0
	1341	Methyloversatilis	Proteobacteria	0	0	0	0	0	0	0	0	0	0	0	0	0	0	0	0	0	0	0	0	0	0	0	0	0	0	0	0	0	0	0	0	0	0	0	0	0	0	0	0	0	0	0	0	0	0
	1768	Moraxella	Proteobacteria	0	0	0	0	0	0	0	0.25	0	0	0	0	0	0	0	0	0	0	0	0	0	0	0	0	0	0	0	0	0	0	0	0	0	0	0	0	0	0	0	0	0	0	0	0	0	0
	1644	Morganella	Proteobacteria	0	0	0	0	0	0	0	0	0	0	0	0	0	0	0	0.459	0	0	0	0	0	0	0	0	0	0	0	0	0	0	0	0	0	0	0	0	0	0	0	0	0	0	0	0	0	0
	902	Mycoplana	Proteobacteria	0	0	0	0	0	0	0	0	1.429	0	0	0	0	0	0	0	0	0	0	0	0	0	0	0	0	0	0	0	0	0	0	0	0	0	0	0	0	0	0	0	0	0	0	0	0	0
	1247	Naxibacter	Proteobacteria	0	0	0	0	0	0	0	0	0	0	0	0	0	0	0	0	0	0	0	0	0	0	0	0	0	0	0	0	0	0	0	0	0	0	0	0	0	0	0	0	0	0	0	0	0	0
	1308	Neisseria	Proteobacteria	0	0	0	0	0	0	0	0	0	0	0	0	0	0	0.25	0	0	0	0	0	0	0	0.25	0	0	0	0	0	0	0	0	0	0	0	0	0	0	0	0	0	0	0	0	0	0	0
	1830	Nevskia	Proteobacteria	3.101	0	8.527	0	6.589	48.45	0.388	2.713	0	3.488	0	1.55	0	0	0	2.713	21.705	0.775	0	0.388	0	0	0.388	0	0	0	0	0.388	0	0	0	0	0	0	0	0.388	0	0	0	0	0	0	0	0	0	0
	1758	Nicoletella	Proteobacteria	0	0	0	0	0	0	0	0	0	0	0	0	0	0	1.024	0	0	0	0	0	0	0	0	0	0	0	0	0	0	0	0	0	0	0	0	0	0	0	0	0	0.171	0	0	0	0	0
	893	Nitrobacter	Proteobacteria	0	0	0	0	0	0	0	0	0	0	0	1	0	0	0	0	0	0	0	0	0	0	0	0	0	0	0	0	0	0	0	0	0	0	0	0	0	0	0	0	0	0	0	0	0	0
	2958	Noviherbaspirillum	Proteobacteria	0	0	0	0	2.996	0	0	0.375	0	0	0.375	0	0	0	0	0	0	0	0	0	0	0	0	0	0	0	0	0	0	0	0	0	0	0	0	0	0	0	0	0	0	0	0	0	0	0
	1645	Obesumbacterium	Proteobacteria	0	0	0	0	0	0.153	0	0.306	0.153	0.153	0	0	0	0	0	0	0	0.153	0	0	0	0	0	0	0	0	0	0	0	0	0	0	0	0	0	0	0	0	0	0	0	0	0	0	0	0
	1015	Oceanicola	Proteobacteria	0	0	0	0	0	0.272	0	0	0	0	0	0	0	0	0	0	0	0	0	0	0	0	0	0	0	0	0	0	0	0	0	0	0	0	0	0	0	0	0	0	0	0	0	0	0	0
	1646	Pantoea	Proteobacteria	0	0	0	0	0	0	0	0	0	0	0	0	0	0	0	0.143	0	0	0	0	0	0	0	0	0	0	0	0	0	0	0	0	0	0	0	0	0	0	0	0	0	0	0	0	0	0
	1020	Paracoccus	Proteobacteria	0	0	0	0	0	0	0.286	0	0	0	0	0.286	0	0	0	0	0	0	0	0	0	0.286	0	0	0	0	0	0	0	0	0	0	0	0	0	0	0	0	0	0	0	0	0	0	0	0
	1253	Parasutterella	Proteobacteria	0	0.373	0	0.373	0	0	0	2.612	39.179	11.194	0	0	0.373	0.373	0	0	0	0	0	0	0	0	0.373	0	7.463	14.552	171.642	13.06	7.09	4.104	78.358	61.194	63.06	4.104	1.119	77.985	79.851	135.821	25.746	11.567	28.731	16.791	18.657	298.134	83.582	1.866
	1759	Pasteurella	Proteobacteria	0	0	0	0.167	0	0	0	0	1.5	0	0.5	0	0	0	2.833	0	0.167	0	0	0	0	0	0	0	0	0	0	0	0	0	0	0	0	0.167	0	0	0	0	0	0	0	0	0	0	0	0
	1202	Paucimonas	Proteobacteria	0	0	0	0	0	0	0	0	0	0	0	0	0	0	0	0	0.26	0	0	0	0	0	0	0	0	0	0	0	0	0	0	0	0	0	0	0	0	0	0	0	0	0	0	0	0	0
	1647	Pectobacterium	Proteobacteria	0	0	0	0.143	0	0	0	0	0	0	0	0	0	0	0	0	0	0	0	0	0	0	0	0	0	0	0	0	0	0	0	0	0	0	0	0	0	0	0	0	0	0	0	0	0.143	0
	2918	Pelagibacterium	Proteobacteria	0	0	0	0	1.5	0	0	0	0	0	0	0	0	0	0	0	0.5	0	0	0	0	0	0	0	0	0	0	0	0	0	0	0	0	0	0	0	0	0	0	0	0	0	0	0	0	0
	1227	Pelomonas	Proteobacteria	0	0.377	0	0	0	15.094	0	1.887	0	0	0.377	1.132	0	0	0	0	0	0	0	0	0	0	0	0	0	0	0	0	0	0	0	0	0	0	0	0	0	0	0	0	0	0	0	0	0	0
	1356	Peredibacter	Proteobacteria	0	0	0	0	0	0	0	3	0	0	0	0	0	0	0	0	0	0	0	0	0	0	0	0	0	0	0	0	0	0	0	0	0	0	0	0	0	0	0	0	0	0	0	0	0	0
	1023	Phaeobacter	Proteobacteria	0	0	0.25	0	0	0	0	0	0	0	0	0	0	0	0	0	0	0	0	0	0	0	0	0	0	0	0	0	0	0	0	0	0	0	0	0	0	0	0	0	0	0	0	0	0	0
	848	Phenylobacterium	Proteobacteria	0	0	0	0	0	0	0	0	1	0	0	0	0	0	0	0	0	1	0	0	0	0	0	0	0	0	0	0	0	0	0	0	0	0	0	0	0	0	0	0	0	0	0	0	0	0
	948	Phyllobacterium	Proteobacteria	8	0.5	50	0.5	206	94	3	8	0.5	13	1.5	45	0	0	1	5.5	0	7	0.5	1.5	0	0.5	0	1	0	0	0	0	0	0	0	0	0	0	0	0	0	0	0	0	0	0	0	0	0	0
	1157	Porphyrobacter	Proteobacteria	0	0	2	0	3	3	0	8	1	2	0	0	0	0	1	2	3	0	1	0	0	0	0	0	0	0	0	0	0	0	0	0	0	0	0	0	0	0	0	0	0	0	0	0	0	0
	1651	Proteus	Proteobacteria	0	0	0	0	0	0	0	0	0	0	0	0	0	0	1.857	3.286	0	0	0	0	0	0	0	0	0	0.286	0	0	0	0	0.286	0	0.143	0.143	0	0.143	0.286	0.286	0.143	0	0	0.143	0	0	0	0
	905	Pseudochrobactrum	Proteobacteria	0	0	0	0	0	0	0	0	0	0	0	0	0	0	0	0	0	0	0	0	0	0	0	0	0	0	0	0	0	0	0	0	0	0	0	0	0	0	0	0	0	0	0	0	0	0
	1781	Pseudomonas	Proteobacteria	27.894	0.19	96.015	0.759	282.163	176.85	8.729	8.918	3.605	5.503	2.657	51.423	0	0	0.759	4.175	533.017	3.036	0.38	0.949	0.19	0.759	0.759	1.518	0	0	0	0.19	0.569	0	0.19	0.38	0.569	0.759	0	0	0	0.19	0.38	0.19	0	0	0	0	0.759	0
	1847	Pseudoxanthomonas	Proteobacteria	0	0	46.667	0	0	0	0	0	0	0	0	0	0	0	0	0	0	0	0	0	0	0	0	0	0	0	0	0	0	0	0	0	0	0	0	0	0	0	0	0	0	0	0	0	0	0
	1771	Psychrobacter	Proteobacteria	0	0	0	0.231	0	0	0	0.231	0.462	0	0	0	0	0	0	0	0.693	0	0	0.231	0	0	0	0	0	0	0	0	0	0	0	0	0	0	0	0	0	0	0	0	0	0	0	0	0	0
	1204	Ralstonia	Proteobacteria	0	1.846	40.308	0.308	945.846	12.615	0	4.923	3.385	3.077	12.615	50.769	0.615	0.308	3.385	5.846	244	5.846	0	1.231	0	1.538	2.769	1.846	0	0	0	0	0	0	0	1.231	0.615	0	0	0.615	0	0.308	0	0	0.308	0.308	0	0	0.308	0
	957	Rhizobium	Proteobacteria	0	0	0	0	57.182	0	0	0	0	0	0	0	0	0	0	0.276	0	0	0	0	0	0	0	0	0	0	0	0	0	0	0	0	0	0	0	0	0	0	0	0	0	0	0	0	0	0
	1031	Rhodobacter	Proteobacteria	0	0	0	0	0.773	0	0	0	0	0	0	0	0	0	0	0	0	0	0	0	0	0	0	0	0	0	0	0	0	0	0	0	0	0	0	0	0	0	0	0	0	0	0	0	0	0
	1233	Roseateles	Proteobacteria	0	0	0	0	0	0.755	0	0	0	0	0	0	0	0	0	0	0	0	0	0	0	0	0	0	0	0	0	0	0	0	0	0	0	0	0	0	0	0	0	0	0	0	0	0	0	0
	1093	Roseomonas	Proteobacteria	0	0	0	0	0	0	0.526	0	1.053	0	0	0	0	0	0	0	0	0	0	0	0	0	0	0	0	0	0	0	0	0	0	0	0	0	0	0	0	0	0	0	0	0	0	0	0	0
	1043	Rubellimicrobium	Proteobacteria	0	0	0	0	0	7.902	0	0	0	0	0	0	0	0	0	0	0	0	0	0	0	0	0	0	0	0	0	0	0	0	0	0	0	0	0	0	0	0	0	0	0	0	0	0	0	0
	1266	Rubrivivax	Proteobacteria	0	0	0	0	0	0	0	0	0	0	0	0	0	0	0	0.667	0	0	0	0	0	0	0	0	0	0	0	0	0	0	0	0	0	0	0	0	0	0	0	0	0	0	0	0	0	0
	1162	Sandaracinobacter	Proteobacteria	0	0	0	0	44.493	0	0	0	0	0	0	0	0	0	0	0	0	0	0	0	0.441	0	0	0	0	0	0	0	0	0	0	0	0	0	0	0	0	0	0	0	0	0	0	0	0	0
	1784	Serpens	Proteobacteria	0	0	0	0	0.63	0.21	0	0	0	0	0	0	0	0	0	0	0	0	0	0	0	0	0	0	0	0	0	0	0	0	0	0	0	0	0	0	0	0	0	0	0	0	0	0	0	0
	1658	Serratia	Proteobacteria	0	0	0	0	4.742	0	0	0	0	0	0	0	0	0	0	0	0	0	0	0	0	0	0	0	0	0	0	0	0	0	0	0	0	0	0	0	0	0	0	0	0	0	0	0	0	0
	1558	Shewanella	Proteobacteria	0	0	0	0	0	0	0	0.531	0.106	0	0	0	0	0	0.319	0	0	0	0	0	0	0	0	0	0	0	0	0	0	0	0	0	0	0	0	0	0	0	0	0	0	0	0	0.106	0	0
	1346	Shinella	Proteobacteria	0	0	0	0	34.862	0	0	0	0	0	0	0	0	0	0	0	0	0	0	0	0	0	0	0	0	0	0	0	0	0	0	0	0	0	0	0	0	0.306	0	0	0	0	0	0	0	0
	1124	Skermanella	Proteobacteria	0	0	0	0	0	0	0	0	0	0	0	0	0	0	0	0	0	0.8	0	0	0	0	0	0	0	0	0	0	0	0	0	0	0	0	0	0	0	0	0	0	0	0	0	0	0	0
	1164	Sphingobium	Proteobacteria	0	0	0	0	0.375	0	0	0.375	0	0	0	0	0	0	0	0	0	0	0	0	0	0	0.375	0	0	0	0	0.375	0	0	0	0	0	0	0	0	0	0	0	0	0	0	0	0	0	0
	1165	Sphingomonas	Proteobacteria	1.5	0	7	0.5	99	294.5	0	5	0	7	0	19	0	0	1	1.5	3	2.5	2	1	0	0	0	2	0	0	0	0	0	0	0	0	0	0	0	0	0	0	0	0	0	0	0	0	0	0
	1166	Sphingopyxis	Proteobacteria	0	0	1	0	0	0	0	0	0	0	0	0	0	0	0	0	0	0	0	0	0	0	0	0	0	0	0	0	0	0	0	0	0	0	0	0	0	0	0	0	0	0	0	0	0	0
	1168	Stakelama	Proteobacteria	0	0	0	0	0	0	0	0	0	0	0	0	0	0	0	0	0	0	0	0	0	0	0	0	0	0	0	0	0	0	0	0	0	0	0	0	0	0	0	0	0	0	0	0	0	0
	1851	Stenotrophomonas	Proteobacteria	11	1	218.25	0	444	111.25	3	5.75	1.25	3.75	0.75	47.25	1.25	0	3.25	8.25	229.5	1.75	1	0.5	0	1.5	0	0.5	0	0	0	0	0	0	0	0.25	0	0	0	0	0	0	0	0	0	0	0	0	0	0
	1437	Stigmatella	Proteobacteria	0	0	0	0	0	0	0	0	0	0	0	0	0	0	0	0	0	0	0	0	0	0	0	0	0	0	0	0	0	0	0	0	0	0	0	0	0	0	0	0	0	0	0	0.5	0	0
	1661	Tatumella	Proteobacteria	0	0	0	0	0	0	0	0	0	0	0	0	0	0	0	0	0	0	0	0	0	0	0.153	0	0	0	0	0	0	0	0	0	0	0	0	0	0	0	0	0	0	0	0	0	0	0
	1061	Thioclava	Proteobacteria	0	0	0	0	0	0	0	0	0	0	0	0	0	0	0	0.272	0	0	0	0	0	0	0	0	0	0	0	0	0	0	0	0	0	0	0	0	0	0	0	0	0	0	0	0	0	0
	-1071	Unclassified Acetobacteraceae	Proteobacteria	0	0	0.263	0	0	0	0	0	0	0	0	0.263	0	0	0	0	0	0	0	0	0	0	0	0	0	0	0	0	0	0	0	0	0	0	0	0	0	0	0	0	0	0	0	0	0	0
	-1178	Unclassified Alcaligenaceae	Proteobacteria	1.215	0	0.405	0	15.385	4.453	0	0.405	0.405	0.81	0	1.215	0	0	0.405	0	0	0	0	0	0	0	0	0	0	0	0	0	0	0	0	0	0	0	0	0	0	0	0	0	0	0	0	0	0	0
	-843	Unclassified Alphaproteobacteria	Proteobacteria	0	0	0.935	0	9.813	0	0.467	0	0	0.467	0	0.467	0	0	0	0.467	0.467	0.467	0	0	0	0	0	0	0	0	0.467	0	0	0	2.804	4.673	2.336	0	0	1.869	0	0.467	0	0	7.009	1.869	4.206	0.467	3.738	0
	-872	Unclassified Aurantimonadaceae	Proteobacteria	0	0	0	0	0.42	3.361	0	0	0	0	0	0.84	0	0	0	0	0	0	0	0	0	0	0	0	0	0	0	0	0	0	0	0	0	0	0	0	0	0	0	0	0	0	0	0	0	0
	-1176	Unclassified Betaproteobacteria	Proteobacteria	0	0	0	0	28.179	0	0.344	0	0	0	0.344	0	0	0	0	0	0.344	0.344	0	0	0	0	0	0	0	0	0.344	0	0	0	0	0	0	0	0	0	0	0	0	0	0	0	0	0	0	0
	-887	Unclassified Bradyrhizobiaceae	Proteobacteria	0	0	1.449	0	0	0	0	0	0	0	0	0.725	0	0	0	0	0	0.725	0	0	0	0	0	0	0	0	0	0	0	0	0	0	0	0	0	0	0	0	0	0	0	0	0	0	0	0
	-899	Unclassified Brucellaceae	Proteobacteria	0	0	0	0	0	0	0	0	0.286	0	0	0	0	0	0	0	0	0	0	0	0	0	0	0	0	0	0	0	0	0	0	0	0	0	0	0	0	0	0	0	0	0	0	0	0	0
	-1196	Unclassified Burkholderiaceae	Proteobacteria	0	0	0	0	1.039	0	0	0	0	0	0	0	0	0	0	0	0.26	0	0	0	0	0	0	0	0	0	0	0	0	0	0	0	0	0	0	0	0	0	0	0	0	0	0	0	0	0
	-1177	Unclassified Burkholderiales	Proteobacteria	0	0	0	0	2.612	0.746	0	0.373	0.373	0.373	0	0.373	0	0	0.373	0	0	0.373	0	0	0.373	0	0.373	0	0.373	0.373	0.746	0	0	0	0.746	0.746	0.746	0	0	0.373	0.373	0	0.373	0	0	0	0	0.746	0.373	0
	-1256	Unclassified Burkholderiales incertae sedis	Proteobacteria	0	0	0	0	0.571	0	0	0	0	0	0	0.571	0	0	0	0	0	0	0	0	0	0	0	0	0	0	0	0	0	0	0	0	0	0	0	0	0	0	0	0	0	0	0	0	0	0
	-1479	Unclassified Campylobacterales	Proteobacteria	0	0	0	0	0	0	0	0	0	0	0	0	0	0	0	0	0	0	0	0	0	0	0	0	0	0	0	0	0	0	0	0	0	0	0	0	0	0	0	0	0	0	0	0	0	0
	-845	Unclassified Caulobacteraceae	Proteobacteria	0	0	0	0	0	0	0	0	0	0	0	0	0	0	0	0	0.5	0	0	0	0	0	0	0	0	0	0	0	0	0	0	0	0	0	0	0	0	0	0	0	0	0	0	0	0	0
	-1207	Unclassified Comamonadaceae	Proteobacteria	0	0	3.396	0.377	71.698	3.396	0	0	0	0.377	0.377	1.509	0	0	0	0	0.377	1.887	0	0.377	0	0	0	0	0	0	0.377	0	0	0	0.755	1.509	2.264	0	0	0	0.755	0.377	0.377	0.755	0	0.377	0	0.755	0.755	0
	-1353	Unclassified Deltaproteobacteria	Proteobacteria	0	0	0	0	0	0	2.283	0.457	0	0	0	0	0	0	0	0	0.457	0	0	0.457	0	0	0	0	0.913	4.11	2.283	0.913	0.457	0.457	2.74	4.566	2.283	0	0	5.936	2.74	1.826	0	3.653	0	0.457	11.872	3.196	0.457	0
	-1397	Unclassified Desulfohalobiaceae	Proteobacteria	0	0	0	0	0	0	0	0	0	0	0	0	0	0	0	0	0	0	0	0	0	0	0	0	0	0	0	0	0	0	0	0	0.5	0	0	0	0	0	0	0	0	0	0.5	0	0	0
	-1408	Unclassified Desulfovibrionaceae	Proteobacteria	0	0	0	0	0	0	0	0.376	1.128	4.135	2.256	0	0.376	0.376	0	0	0	0	3.008	0	0	0	0	0.376	16.165	56.767	127.444	145.113	10.902	9.023	15.414	88.346	69.925	3.759	0.752	174.812	4.511	15.789	48.872	4.887	1.88	61.654	103.759	28.195	16.917	7.143
	-1396	Unclassified Desulfovibrionales	Proteobacteria	0	1.351	0	0.45	0	0	0	4.054	4.505	6.757	2.252	0	0.45	0.45	0	1.351	0	0	3.604	0	0	0.45	0	0	15.766	66.216	118.018	151.351	16.216	11.261	19.82	104.054	86.937	9.459	0.45	184.234	4.955	26.577	37.838	9.91	3.153	52.252	75.676	43.694	14.865	12.162
	-1618	Unclassified Enterobacteriaceae	Proteobacteria	0	0.153	0.306	0.153	7.504	1.225	0.306	0	0	0.306	0	0.153	0	0	0	0	0.919	0	0	0	0	0	0.153	0	0	0	0	0	0	0	0	0	0.153	0	0	0	0	0	0	0	0	0	0	0	0.153	0.153
	-1478	Unclassified Epsilonproteobacteria	Proteobacteria	0	0	0	0.322	0	0	0	0	0	0	0	0	0	0	0	0	0	0	0	0	0	0	0	0	0	0	0	0	0	0	0	0	0.322	0	0	0	0	0	0	0	0	0	0	0	0	0
	-1502	Unclassified Gammaproteobacteria	Proteobacteria	0.225	0	0	0	1.124	0.225	0	0.225	0	0	0	0.449	0	0	0	0	0.899	0.225	0.225	0	0	0	0	0.225	0	0	0.225	0	0	0	0.225	1.573	0.674	0	0	0.449	0.225	0.225	0.225	0	0	0.225	0.225	0.449	0.225	0
	-1485	Unclassified Helicobacteraceae	Proteobacteria	0	0	0	0	0	0	0.654	0	0.327	0	0	0	0	0	0	0	0	0	0	0	0	0	0	0	0	0	0	0	0	0	0	0.654	0	0	0.327	1.307	0	0	0	0.327	0.327	0	0	0	0.327	0.327
	-1764	Unclassified Moraxellaceae	Proteobacteria	0	0	0	0	0	0	0	0	0	0	0	0	0	0	0	0	0	0	0	0	0	0	0	0	0	0	0	0	0	0	0	0	0	0	0	0	0	0	0	0	0	0	0	0	0	0
	-1430	Unclassified Myxococcales	Proteobacteria	0	0	0	0	0	0	0.342	0	0	0	0	0	0	0	0	0	0	0	0	0	0	0	0	0	0	0	0	0	0	0	0	0	0	0	0	0	0	0	0	0	0	0	0	0	0	0
	-1695	Unclassified Oceanospirillales	Proteobacteria	0	0	0	0	0	0.227	0	0	0	0	0	0	0	0	0	0	0	0	0	0	0	0	0	0	0	0	0	0	0	0	0	0	0	0	0	0	0	0	0	0	0	0	0	0	0	0
	-1241	Unclassified Oxalobacteraceae	Proteobacteria	0	0	0.375	0	2.247	0	0	0	0	0	0	0.375	0	0	0	0	0.375	0.375	0	0	0	0.375	0	0	0	0	0	0	0	0	0	0	0	0	0	0	0	0	0	0	0	0	0	0	0	0
	-1747	Unclassified Pasteurellaceae	Proteobacteria	0	2.048	0	4.266	0	0	1.195	0.341	86.177	0	48.805	0	0	0	130.034	0.171	15.017	4.949	0	0	0.341	0	1.536	2.218	0	0.171	0.171	0.512	5.119	2.389	1.024	0.512	0.171	9.386	3.242	0.683	0.171	1.195	0.853	0	10.751	0	0.171	0	2.218	0
	-842	Unclassified Proteobacteria	Proteobacteria	0	0.338	0	0.338	30.068	0	2.027	2.703	27.365	3.716	0.676	1.689	0.676	0.338	1.014	0	0	0.338	0.676	1.351	0.338	0	0	0	38.176	217.568	1166.55	364.189	144.257	160.135	283.446	1100.34	909.122	136.149	14.527	1055.74	69.932	341.554	296.284	168.581	25.338	414.865	528.716	311.486	70.946	29.392
	-1773	Unclassified Pseudomonadaceae	Proteobacteria	0.63	0	1.05	0	15.336	3.571	0	0.21	0	0.63	0	0.84	0	0	0	0.21	8.193	0.21	0	0	0.21	0	0	0	0	0	0	0	0	0	0	0	0.21	0	0	0	0	0	0	0	0	0	0	0	0	0
	-871	Unclassified Rhizobiales	Proteobacteria	0	0	0	0	7.143	1.261	0	0	0	0	0	1.681	0	0	0	0	0.42	0.42	0	0	0	0	0	0	0	0	0	0	0	0	0	0	0	0	0	0	0	0	0	0	0	0	0	0	0	0
	-980	Unclassified Rhodobacteraceae	Proteobacteria	0	0	0.545	0	2.725	0	0	0	0	0	0	0.817	0.272	0	0	0	0	0.272	0	0	0	0	0	0	0	0	0	0	0	0	0	0	0	0	0	0	0	0	0	0	0	0	0	0	0	0
	-960	Unclassified Rhodobiaceae	Proteobacteria	0	0	0	0	0	0	0	0	0	0	0	0	0	0	0	0	0	1	0	0	0	0	0	0	0	0	0	0	0	0	0	0	0	0	0	0	0	0	0	0	0	0	0	0	0	0
	-1332	Unclassified Rhodocyclaceae	Proteobacteria	0	0	0	0	0	0.612	0	0	0	0	0	0	0	0	0	0	0	0.306	0	0	0	0	0	0	0	0	0	0	0	0	0	0	0	0	0	0	0	0	0	0	0	0	0	0	0	0
	-1102	Unclassified Rhodospirillaceae	Proteobacteria	0	0	0	0	0	0	0	0	0	0	0	0	0	0	0	0	0	0	0	0	0	0	0	0	0.267	0	0	0	0	0	0.267	0	0	0	0	0.267	0.267	0	0	0	0	0	0	0	0	0
	-1070	Unclassified Rhodospirillales	Proteobacteria	0	0	0	0	0	0	0	0	0	0	0	0	0	0	0	0	0	0	0	0	0	0	0	0	0	0	1.852	0	0	0	5.026	0.265	0.529	0	0	3.968	1.323	1.058	0	0	1.587	1.058	1.587	2.381	1.323	0
	-1159	Unclassified Sphingomonadaceae	Proteobacteria	0	0	17.621	0	0.441	0	0	0.441	0	0.881	0	0.441	0	0	0	0	0	0	0	0	0	0	0	0	0	0	0	0	0	0	0	0	0	0	0	0	0	0	0	0	0	0	0	0	0	0
	-1152	Unclassified Sphingomonadales	Proteobacteria	0	0	3.681	0	0	0	0	0	0	0	0	0	0	0	0	0	0	0	0	0	0	0	0	0	0	0	0	0	0	0	0	0	0	0	0	0	0	0	0	0	0	0	0	0	0	0
	-1253	Unclassified Sutterellaceae	Proteobacteria	0	0	0	0	0	0	0	0	0	0	0	0	0	0	0	0	0	0	0	0	0	0	0	0	0	0	0.373	0	0	0	0	0.373	0	0	0	0	0	0.373	0	0	0	0	0.373	0.746	0	0
	-1462	Unclassified Syntrophobacterales	Proteobacteria	0	0	0	0	0	0	0	0	0	0	0	0	0	0	0	0	0	0	0	0	0	0	0	0	0	0	0	0	0	0	0	0	0	0	0	0	0	0	0	0	0	0	0	0	0	0
	-1835	Unclassified Xanthomonadaceae	Proteobacteria	0	0	0	0	0	0.388	0	0.388	0	0	0	0.388	0	0	0	0	0.388	0	0	0	0	0	0	0	0	0	0	0	0	0	0	0	0	0	0	0	0	0	0	0	0	0	0	0	0	0
	1251	Undibacterium	Proteobacteria	0.375	0	0.375	0	0	27.715	0.749	1.498	0	0	0	4.494	0	0	0	0	4.12	0	0	0	0	0	0	0.375	0	0	0	0	0	0.375	0	0	0	0	0	0	0	0	0	0	0	0	0	0	0	0
	1360	Vampirovibrio	Proteobacteria	0	0	0	0	0	0	7.333	0.667	0	0	0	0	0	0	0	0	0	0	0	3.333	0	0	0	0	0	10	2	0	2	0	5.333	6.667	0.667	2.667	0	4.667	5.333	7.333	0	15.333	0.667	4	46	4	0.667	0
	1490	Wolinella	Proteobacteria	0	0	0	0	0	0	0	0	0	0	0	0	0	0	0.333	0	0	0	0	0.333	0	0	0	0	0	0.333	0.333	0	0.333	0	0.333	0.333	0	0	0.333	0.333	0	0	0	0.333	0.333	0.333	0	0	0	0
	973	Xanthobacter	Proteobacteria	0	0	0	0	61.5	0	0	0	0	0	0	0	0	0	0	0	0	0	0	0	0	0	0	0	0	0	0	0	0	0	0	0	0	0	0	0	0	0	0	0	0	0	0	0	0	0
	1855	Xylella	Proteobacteria	0	0	0	0	0.5	0.5	0	0	0	0	0	0	0	0	0	0.5	0.5	0	0	0	0	0	0	0	0	0	0	0	0	0	0	0	0	0	0	0	0	0	0	0	0	0	0	0	0	0
	1666	Yersinia	Proteobacteria	0	0	0.146	0	0	1.02	0	0	0	0.292	0	0	0	0	0	0	0	0	0	0	0	0	0	0	0	0	0	0	0	0	0	0	0	0	0	0	0	0	0	0	0	0	0	0	0	0
	1903	Treponema	Spirochaetes	0	0	0	0	0	0	0	0	0	0	0	0	0	0	0	0	0	0	0	0	0	0	0	0	0	0	0	0	0	0	0	0	0	0	0	0	0	0	0	0	0	0	0	0	0	0
	2145	SR1 genera incertae sedis	SR1	1	0	0	0	0	0	0	1	0	0	0	0	0	0	0	0	0	0	0	0	0	0	0	0	0	0	0	0	0	0	0	0	0	0	0	0	0	0	0	0	0	0	0	0	0	0
	1928	Anaeroplasma	Tenericutes	0	0	0	0	0.575	0	0	5.172	29.885	5.172	0.575	0.575	0	0	0	0	0	0	0	5.172	0	0.575	0	0	1.724	6.897	9.77	3.448	10.92	4.023	910.345	551.724	308.621	12.069	195.977	44.828	217.816	21.839	6.322	7.471	385.057	12.644	33.908	64.943	18.966	10.92
	1938	Haloplasma	Tenericutes	0	0	0	0	0	0	0	0	0	0	0	0.575	0	0	0	0	0	0	0	0	0	0	0	0	0	0	0	0	0	0	0	0	0	0	0	0	0	0	0	0	0	0	0	0	0	0
	1943	Mycoplasma	Tenericutes	0	0	0	0	0	45.07	0	0	0	0	0	0	0	0	0	0	0	0	0	0	0	0	0	0	0	0	0	0	0	0	0	0	0	0	0	0	0	0	0	0	0	0	0	0	0	0
	-1928	Unclassified Anaeroplasmataceae	Tenericutes	0	0	0	0	0	0	0	0	0	0	0	0	0	0	0	0	0	0	0	0	0	0	0	0	0	0	0	0	0	0	0	0	0	0	0	0	0	0	0	0	0	0	0	0	0	0
	-1923	Unclassified Mollicutes	Tenericutes	0	0	0	0	0	0	0	0	0	0	0	0	0	0	0	0	0	0	0	0	0	0	0	0	0	0	0	0	0	0	0	0	0	0	0	0	0	0	0	0	0	0	0	0	0	0
	-2	Unclassified Bacteria	Unclassified Bacteria	68.246	1.422	4.265	2.844	409.953	40.758	3.791	36.019	142.654	126.54	90.047	147.867	2.844	0.948	4.265	1.422	6.635	16.588	9.479	2.37	2.37	2.844	2.844	2.37	378.673	545.972	574.408	328.436	1119.43	645.498	252.133	483.412	616.114	340.284	237.915	2008.53	129.384	175.355	105.687	1051.66	377.725	586.73	1485.78	224.171	100.474	660.664
	-1	Unclassified Root	Unclassified Root	0	0	0.617	0	11.111	0	0	0	0	0	0	0	0	0	0	0	0	0	0	0	0	0	0	0	0	0	0	0	0	0	0	0.617	0	0	0	0	0	0	0	1.235	0	0	0	0	0.617	0
	2188	Akkermansia	Verrucomicrobia	0	0	0.333	0	0	0	3.667	0.333	0.333	1	0.333	0.333	0	0	1	0.333	0.333	0	0.333	0	1	0.333	0.333	0	1	16	6.333	9.667	0.667	0.333	11.333	1.667	8.333	0.333	0	1.667	6.667	4.667	13	0.667	0	0.667	16.667	7.667	9.667	0
	2172	Cerasicoccus	Verrucomicrobia	0	0	0	0	0	0	0	0	0	0	0	0	0	0	0	0	0	0	0	0	0	0	0	0	0	0	0	0	0	0	0	0	0	0	0	0	0	0	0	0	0	0	0	0	0	0
	2192	Prosthecobacter	Verrucomicrobia	0	0	0	0	0	0	0	0	0	0	0	0.333	0	0	0	0	0	0	0	0	0	0	0	0	0	0	0	0	0	0	0	0	0	0	0	0	0	0	0	0	0	0	0	0	0	0
	-2166	Unclassified Opitutae	Verrucomicrobia	0	0	0	0	0	0	0	0	0	0	0	0	0	0	0	0	0	0	0	0	0	0	0	0	0	0	0	0	0	0	0	0	0	0	0	0	0	0	0	0	0	0	0	0	0	0
	-2172	Unclassified Puniceicoccaceae	Verrucomicrobia	0	0	0	0	0	0	0	0	0	0	0	0	0	0	0	0	0	0	0	0	0	0	0	0	0	0	0	0	0	0	0	0	0	0	0	0	0	0	0	0	0	0	0	0	0	0
	2747	WPS-2 genera incertae sedis	WPS-2	0	0	0	0	0	0	0	0	0	0	0.474	0	0	0	0	0	0	0	0	0	0	0	0	0	0	0	0	0	0	0	0	0	0	0	0	0	0	0	0	0	0	0	0	0	0	0
	Taxonomy is based on the RDP classifier trained with the 16S rRNA training set No. 14 with a bootstrap cutoff of 50%.
[truncated: 30 more columns]
