# Supplementary material for: Microbial Biogeography and Core Microbiota of the Rat Digestive Tract
Source: Sci Rep. 2017 Apr 4;7:45840. doi: 10.1038/srep45840 (PMC5379200; doi:10.1038/srep45840)
Supplement: Supplementary Table S4 [file srep45840-s3.xls]

## Sheet: TableS4
	Table S4. Significantly different phyla and genera in anatomic sites along rat alimentary canal.
		Relative abundance (mean, %)
	Genus	Sto (n=6)	Duo (n=6)	Jej (n=6)	Ile (n=6)	Cec (n=6)	PCc (n=5)	MCc (n=6)	DCc (n=4)	Fec (n=6)	Cem (n=6)	PCm (n=6)	MCm (n=6)	DCm (n=6)	FDR	VIP	Direction
	Actinobacteria	0.306321	0.393005	0.854492	0.240679	2.12318	1.44791	2.60248	2.32046	0.710573	0.240442	0.186351	0.123215	0.102221	4.11737e-05		MCc > DCc > Cec > PCc > Jej > Fec > Duo > Sto > Ile > Cem > PCm > MCm > DCm
	Unclassified Coriobacteriaceae	0.000771667	0.0708378	0.0273594	0.0416991	1.07166	0.432584	0.94845	1.21396	0.231683	0.136038	0.115095	0.0658039	0.0447037	2.3809e-06	1.26719	DCc > Cec > MCc > PCc > Fec > Cem > PCm > Duo > MCm > DCm > Ile > Jej > Sto
	Adlercreutzia	-	0.00949588	0.00308888	0.00676613	0.152594	0.0657992	0.142438	0.182397	0.0537446	0.0243847	0.0146318	0.0205139	0.0155714	4.34964e-06	2.36832	DCc > Cec > MCc > PCc > Fec > Cem > MCm > DCm > PCm > Duo > Ile > Jej
	Eggerthella	-	-	-	-	0.0163642	0.0135372	0.0286239	0.0107534	0.00327682	0.00158333	0.00216	0.00412737	-	0.000117443	1.40526	MCc > Cec > PCc > DCc > MCm > Fec > PCm > Cem
	Olsenella	0.00240707	0.00123333	0.00968445	0.00795517	0.0605692	0.039378	0.0816033	0.0781344	0.0114578	0.0128312	0.00960158	0.0022	0.00506265	0.000324897	1.85041	MCc > DCc > Cec > PCc > Cem > Fec > Jej > PCm > Ile > DCm > Sto > MCm > Duo
	Bifidobacterium	0.0336865	0.0330151	0.151256	0.0707949	0.72003	0.806819	1.29719	0.695328	0.357171	0.0494149	0.0178056	0.0149643	0.0139717	0.000384371	1.5593	MCc > PCc > Cec > DCc > Fec > Jej > Ile > Cem > Sto > Duo > PCm > MCm > DCm
	Rothia	-	0.151273	0.462618	0.0779118	0.0271293	0.044263	0.0281673	0.0151083	0.0224385	0.00043	0.0018145	0.000536667	0.0069634	0.00064704	0.806273	Jej > Duo > Ile > PCc > MCc > Cec > Fec > DCc > DCm > PCm > MCm > Cem
	Corynebacterium	0.0225715	0.00954968	0.0155536	0.00441832	0.00787057	0.00879012	0.0148251	0.0066225	0.00511923	0.000943333	0.000233333	0.000536667	-	0.000690489	0.92976	Sto > Jej > MCc > Duo > PCc > Cec > DCc > Fec > Ile > Cem > MCm > PCm
	Saccharopolyspora	0.0100046	0.00912918	-	-	-	-	-	0.0005025	-	-	-	0.00111833	-	0.000771203	0.789087	Sto > Duo > MCm > DCc
	Paraeggerthella	-	0.0060737	0.000985	0.00359845	0.042148	0.0185653	0.0259572	0.0892975	0.00815543	0.00565598	0.00917932	0.00287915	0.00364875	0.00237284	1.41785	DCc > Cec > MCc > PCc > PCm > Fec > Duo > Cem > DCm > Ile > MCm > Jej
	Unclassified Actinobacteria(class)	0.00101167	0.000728333	-	-	0.00560998	0.000216	0.00679683	0.0088687	0.00308	0.00154833	0.0047514	0.000583333	0.00180833	0.024618	0.67953	DCc > MCc > Cec > PCm > Fec > DCm > Cem > Sto > Duo > MCm > PCc
	Bacteroidetes	4.51354	2.70724	0.738866	0.183826	16.4722	19.7684	13.6601	4.35186	18.5843	3.36073	8.32628	12.918	13.1267	0.00680719		PCc > Fec > Cec > MCc > DCm > MCm > PCm > Sto > DCc > Cem > Duo > Jej > Ile
	Paraprevotella	0.000716667	0.00821873	-	-	0.281515	0.682521	0.368171	0.082705	0.324	0.0840168	0.285653	0.253618	0.41851	3.49195e-05	0.916085	PCc > DCm > MCc > Fec > PCm > Cec > MCm > Cem > DCc > Duo > Sto
	Unclassified Bacteroidetes	0.0147947	1.0401	0.0258004	0.0151073	4.74687	5.47014	3.53264	1.31985	4.51873	0.59556	1.49919	2.87924	3.07681	5.52724e-05	1.06928	PCc > Cec > Fec > MCc > DCm > MCm > PCm > DCc > Duo > Cem > Jej > Ile > Sto
	Prevotella	0.00120333	0.000671667	-	-	0.0508972	0.107344	0.118382	0.0303565	0.196776	0.0150803	0.00886167	0.0246195	0.0428866	6.96429e-05	1.4462	Fec > MCc > PCc > Cec > DCm > DCc > MCm > Cem > PCm > Sto > Duo
	Alloprevotella	0.00162167	0.00248333	0.00403987	0.001915	0.21441	0.450953	0.360482	0.0312219	0.192539	0.0177771	0.0280788	0.0494996	0.0719906	9.61439e-05	1.52448	PCc > MCc > Cec > Fec > DCm > MCm > DCc > PCm > Cem > Jej > Duo > Ile > Sto
	Hymenobacter	0.190951	0.00779437	-	-	-	-	-	-	-	-	-	0.000993333	-	0.000138284	0.615205	Sto > Duo > MCm
	Unclassified Porphyromonadaceae	0.0202436	0.908881	0.0300241	0.0197432	5.16742	6.73876	4.79897	1.41352	5.50243	1.43994	3.45434	4.87471	4.46595	0.000159856	1.11288	PCc > Fec > Cec > MCm > MCc > DCm > PCm > Cem > DCc > Duo > Jej > Sto > Ile
	Barnesiella	0.0469002	0.285843	0.0173748	0.0140158	2.00798	2.12576	1.8406	0.596372	2.18468	0.361043	0.733456	1.57221	1.68565	0.000200645	1.43257	Fec > PCc > Cec > MCc > DCm > MCm > PCm > DCc > Cem > Duo > Sto > Jej > Ile
	Unclassified Bacteroidales	0.0122045	0.116313	0.018445	0.00907288	0.627534	0.979115	0.597712	0.187993	0.679035	0.0802271	0.210471	0.436138	0.510113	0.000244274	1.30672	PCc > Fec > Cec > MCc > DCm > MCm > PCm > DCc > Duo > Cem > Jej > Sto > Ile
	Alistipes	0.0455272	0.184	0.116253	0.10393	3.13338	2.88969	1.75887	0.622	4.65581	0.691947	1.91265	2.4667	2.45547	0.000587882	1.16075	Fec > Cec > PCc > MCm > DCm > PCm > MCc > Cem > DCc > Duo > Jej > Ile > Sto
	Tannerella	-	0.00343765	-	-	0.0162421	0.0265843	0.0152011	0.003265	0.0144501	0.00700712	0.0156167	0.029173	0.0344962	0.00064704	1.08373	DCm > MCm > PCc > Cec > PCm > MCc > Fec > Cem > Duo > DCc
	Butyricimonas	0.000633333	0.00338278	0.000623333	0.000525	0.0295588	0.061152	0.0439015	0.0127152	0.0393576	0.0206337	0.0499874	0.132198	0.13531	0.00118918	1.1137	DCm > MCm > PCm > Cem > Fec > DCc > MCc > PCc > Cec > Ile > Jej > Duo > Sto
	Unclassified Prevotellaceae	-	0.00107167	0.000526667	0.000665	0.00854673	0.0201738	0.0149591	0.003045	0.0179932	0.00320833	0.0087841	0.0135138	0.0143614	0.00567422	0.836278	PCc > Fec > MCc > DCm > MCm > PCm > Cec > Cem > DCc > Duo > Ile > Jej
	Porphyromonas	0.0205506	0.002265	-	-	-	-	-	-	-	-	-	-	-	0.0154743	0.969973	Sto > Duo
	Parabacteroides	0.0119075	0.021107	0.00575305	0.00610873	0.0806125	0.0830914	0.0752613	0.0227306	0.100312	0.0301328	0.09942	0.14723	0.11385	0.0247782	0.95068	MCm > DCm > Fec > PCm > PCc > Cec > MCc > Cem > DCc > Duo > Sto > Ile > Jej
	Candidatus Saccharibacteria	-	0.00268295	0.00118577	-	0.172692	0.198359	0.10876	0.116131	0.0917951	0.00890175	0.00835079	0.00191469	0.0176583	1.04398e-05		PCc > Cec > DCc > MCc > Fec > DCm > Cem > PCm > Duo > MCm > Jej
	Saccharibacteria genera incertae sedis	-	0.00268167	0.001185	-	0.172692	0.198359	0.10876	0.116131	0.0917959	0.00890075	0.00835138	0.00191333	0.0176583	3.2173e-05	2.28132	PCc > Cec > DCc > MCc > Fec > DCm > Cem > PCm > Duo > MCm > Jej
	Deferribacteres	0.000806917	0.0153244	-	-	0.0188161	0.0195907	0.0549047	0.0407836	0.0723342	2.21635	0.567344	0.185548	0.576233	1.39842e-06		Cem > DCm > PCm > MCm > Fec > MCc > DCc > PCc > Cec > Duo > Sto
	Mucispirillum	0.000806667	0.0153246	-	-	0.0188154	0.0195914	0.0549049	0.0407837	0.0723342	2.21635	0.567343	0.185547	0.576233	4.34964e-06	2.01926	Cem > DCm > PCm > MCm > Fec > MCc > DCc > PCc > Cec > Duo > Sto
	Deinococcus-Thermus	1.57805	0.00975104	0.00346498	0.00824682	-	-	-	-	-	0.00124263	0.000351128	0.00407017	0.00962412	0.00688109		Sto > Duo > DCm > Ile > MCm > Jej > Cem > PCm
	Deinococcus	1.57804	0.00975118	0.0034651	0.00824682	-	-	-	-	-	0.00124167	0.000351667	0.0040693	0.00715048	0.0108455	0.878131	Sto > Duo > Ile > DCm > MCm > Jej > Cem > PCm
	Elusimicrobia	-	-	-	-	-	0.0172862	0.0214899	0.0447827	0.0104258	0.0336405	0.028612	0.0168564	0.00768007	0.00947284		DCc > Cem > PCm > MCc > PCc > MCm > Fec > DCm
	Elusimicrobium	-	-	-	-	-	0.0172871	0.0214899	0.0447827	0.0104262	0.03364	0.0286126	0.0168556	0.00767965	0.0201422	0.855626	DCc > Cem > PCm > MCc > PCc > MCm > Fec > DCm
	Firmicutes	79.7904	94.5122	94.392	99.3356	73.4974	70.9602	74.0629	81.1012	76.1458	51.4955	76.4461	77.6189	74.0792	0.00033249		Ile > Duo > Jej > DCc > Sto > MCm > PCm > Fec > DCm > MCc > Cec > PCc > Cem
	Oscillibacter	0.00325167	0.186599	0.00981763	0.00739358	0.467086	0.618336	0.247834	0.38799	0.304906	0.911279	1.98915	2.29787	1.98143	9.37091e-07	2.14561	MCm > PCm > DCm > Cem > PCc > Cec > DCc > Fec > MCc > Duo > Jej > Ile > Sto
	Anaerotruncus	0.000555	0.0104605	0.00116333	0.00588222	0.0211206	0.0419052	0.0187335	0.0560243	0.0329236	0.188739	0.262173	0.238084	0.252522	9.37091e-07	2.60756	PCm > DCm > MCm > Cem > DCc > PCc > Fec > Cec > MCc > Duo > Ile > Jej > Sto
	Unclassified Ruminococcaceae	0.154655	1.91444	0.298794	0.100636	2.85157	3.71861	2.38077	4.17399	3.44214	4.92955	6.66882	7.6161	6.66258	9.37091e-07	0.936905	MCm > PCm > DCm > Cem > DCc > PCc > Fec > Cec > MCc > Duo > Jej > Sto > Ile
	Hydrogenoanaerobacterium	0.00130667	0.0128848	0.00211167	0.00337045	0.040134	0.0453719	0.0203112	0.0748468	0.0484688	0.139188	0.274786	0.288149	0.206739	9.59793e-07	2.28371	MCm > PCm > DCm > Cem > DCc > Fec > PCc > Cec > MCc > Duo > Ile > Jej > Sto
	Sporobacter	0.0519921	0.343842	0.00416	0.00782597	0.40412	0.476649	0.314112	0.437284	0.279374	0.782734	1.68186	1.76438	1.36932	1.09809e-06	2.35719	MCm > PCm > DCm > Cem > PCc > DCc > Cec > Duo > MCc > Fec > Sto > Ile > Jej
	Butyricicoccus	0.00166728	0.117847	0.0211854	0.0194424	0.141508	0.177992	0.12	0.122278	0.168823	0.480379	1.56413	1.37484	1.30949	1.14771e-06	2.38972	PCm > MCm > DCm > Cem > PCc > Fec > Cec > DCc > MCc > Duo > Jej > Ile > Sto
	Pseudoflavonifractor	0.0049221	0.949467	0.0422146	0.0297573	1.64591	0.983643	0.523858	0.943408	1.10123	3.66267	5.23898	5.02547	3.75062	1.24416e-06	2.22057	PCm > MCm > DCm > Cem > Cec > Fec > PCc > Duo > DCc > MCc > Jej > Ile > Sto
	Johnsonella	0.001015	0.0694354	0.00689918	0.0029496	0.107964	0.0759672	0.0365962	0.0698781	0.0436445	0.150348	0.436206	0.489827	0.341577	1.24416e-06	2.14785	MCm > PCm > DCm > Cem > Cec > PCc > DCc > Duo > Fec > MCc > Jej > Ile > Sto
	Flavonifractor	0.0171599	0.907072	0.0116361	0.0549873	1.32488	0.9262	0.385041	0.631983	0.907042	4.8874	5.30218	6.41649	4.90864	1.24416e-06	2.2291	MCm > PCm > DCm > Cem > Cec > PCc > Duo > Fec > DCc > MCc > Ile > Sto > Jej
	Anaerostipes	0.0107344	0.512045	0.0262401	0.0302134	0.914542	0.655048	0.441706	1.29763	0.715694	0.327747	1.61575	2.26117	1.97783	1.24416e-06	1.71527	MCm > DCm > PCm > DCc > Cec > Fec > PCc > Duo > MCc > Cem > Ile > Jej > Sto
	Unclassified Clostridiales	0.124016	1.98534	0.13228	0.49468	2.02161	2.22966	2.00748	2.00831	2.69472	2.5277	4.08993	4.91695	4.45207	1.31079e-06	0.935558	MCm > DCm > PCm > Fec > Cem > PCc > Cec > DCc > MCc > Duo > Ile > Jej > Sto
	Acetanaerobacterium	-	0.0211331	-	-	0.0181973	0.0167312	0.00864503	0.020949	0.0119023	0.0577582	0.0816984	0.0527654	0.0694842	2.56194e-06	2.10342	PCm > DCm > Cem > MCm > Duo > DCc > Cec > PCc > Fec > MCc
	Anaerosporobacter	0.000150833	0.00886027	0.000123333	-	0.0211799	0.0194707	0.0113417	0.0279047	0.00973875	0.022418	0.0480478	0.053472	0.0576173	2.56194e-06	1.8883	DCm > MCm > PCm > DCc > Cem > Cec > PCc > MCc > Fec > Duo > Sto > Jej
	Papillibacter	-	0.0243548	-	-	0.0995934	0.1321	0.0753279	0.133604	0.12016	0.119472	0.182387	0.208879	0.17303	3.04488e-06	1.97324	MCm > PCm > DCm > DCc > PCc > Fec > Cem > Cec > MCc > Duo
	Clostridium IV	0.00145167	0.480853	0.0144139	0.0149072	1.13171	1.14388	1.09459	1.29725	0.791264	1.44843	1.77896	2.28264	2.18961	3.04488e-06	1.88248	MCm > DCm > PCm > Cem > DCc > PCc > Cec > MCc > Fec > Duo > Ile > Jej > Sto
	Ruminococcus	0.055272	0.492462	0.0192618	0.0325726	0.851784	1.6154	1.88015	2.46892	4.94867	1.42203	1.78323	2.4583	2.46662	3.71086e-06	1.77204	Fec > DCc > DCm > MCm > MCc > PCm > PCc > Cem > Cec > Duo > Sto > Ile > Jej
	Unclassified Lachnospiraceae	0.801638	6.98559	0.501762	0.516106	10.9335	8.71809	5.56991	11.9739	4.7971	6.39291	16.0853	14.1758	14.9085	4.76539e-06	1.59656	PCm > DCm > MCm > DCc > Cec > PCc > Duo > Cem > MCc > Fec > Sto > Ile > Jej
	Eubacterium	-	0.00779943	0.000391667	0.001425	0.0467707	0.051596	0.0471944	0.0382337	0.0344951	0.0223298	0.0256484	0.031528	0.0208764	1.30947e-05	2.25846	PCc > MCc > Cec > DCc > Fec > MCm > PCm > Cem > DCm > Duo > Ile > Jej
	Clostridium XlVa	0.00067	0.169771	0.00912725	0.0083914	0.320813	0.237876	0.101397	0.394583	0.109031	0.163592	0.420583	0.275903	0.332679	1.43225e-05	1.39947	PCm > DCc > DCm > Cec > MCm > PCc > Duo > Cem > Fec > MCc > Jej > Ile > Sto
	Faecalibacterium	0.937432	0.0651686	0.0112096	0.0043144	0.23355	0.154641	0.100738	0.165482	0.106905	0.316564	0.671444	0.571893	0.508305	1.78124e-05	1.16791	Sto > PCm > MCm > DCm > Cem > Cec > DCc > PCc > Fec > MCc > Duo > Jej > Ile
	Clostridium XlVb	0.0347645	0.0278843	0.00142333	0.00380962	0.14351	0.146374	0.0880959	0.192243	0.104529	0.117163	0.251292	0.21886	0.209293	2.43027e-05	1.75718	PCm > MCm > DCm > DCc > PCc > Cec > Cem > Fec > MCc > Sto > Duo > Ile > Jej
	Dorea	0.0453428	1.02511	0.0844363	0.199545	0.876535	0.628142	0.238191	0.655935	0.193655	0.884158	1.37439	1.05925	1.25968	2.61537e-05	1.48109	PCm > DCm > MCm > Duo > Cem > Cec > DCc > PCc > MCc > Ile > Fec > Jej > Sto
	Anaerovorax	-	0.000521667	-	-	0.0305209	0.0310478	0.0272751	0.0157875	0.0328346	0.0244408	0.0330757	0.0243124	0.0440583	3.10998e-05	1.49754	DCm > PCm > Fec > PCc > Cec > MCc > Cem > MCm > DCc > Duo
	Unclassified Clostridia	0.00061	0.0787149	0.000701667	0.00207667	0.0604999	0.0754368	0.064478	0.0468768	0.129833	0.0969981	0.113732	0.199615	0.152695	3.2173e-05	0.887746	MCm > DCm > Fec > PCm > Cem > Duo > PCc > MCc > Cec > DCc > Ile > Jej > Sto
	Gemmiger	-	0.00163667	0.00075	-	0.0130416	0.014784	0.00340418	0.00593	0.0039	0.0174586	0.0386493	0.0237748	0.0206575	3.2173e-05	1.6038	PCm > MCm > DCm > Cem > PCc > Cec > DCc > Fec > MCc > Duo > Jej
	Unclassified Lactobacillaceae	0.0346395	0.208104	0.26477	0.370483	0.12279	0.117526	0.143896	0.146786	0.120879	0.0352935	0.043905	0.0612807	0.0385575	3.72398e-05	0.856979	Ile > Jej > Duo > DCc > MCc > Cec > Fec > PCc > MCm > PCm > DCm > Cem > Sto
	Turicibacter	58.6986	13.4442	2.51078	28.6084	19.1046	13.9495	19.6956	13.9745	22.7212	6.65752	6.15763	5.98743	8.48001	5.53826e-05	1.18725	Sto > Ile > Fec > MCc > Cec > DCc > PCc > Duo > DCm > Cem > PCm > MCm > Jej
	Unclassified Clostridiales Incertae Sedis XIII	-	0.00021	-	-	0.00481833	0.002544	0.00408333	0.0030475	0.00405903	0.00374833	0.00359333	0.00161833	0.00534333	9.74638e-05	1.53384	DCm > Cec > MCc > Fec > Cem > PCm > DCc > PCc > MCm > Duo
	Lactobacillus	13.1067	53.4619	72.773	53.9626	21.3732	25.2778	28.8749	28.0255	24.5022	9.79064	11.3425	10.0939	8.03831	0.000111617	1.75591	Jej > Ile > Duo > MCc > DCc > PCc > Fec > Cec > Sto > PCm > MCm > Cem > DCm
	Unclassified Erysipelotrichaceae	0.00462713	0.0731255	0.0160919	0.0133952	0.147792	0.238098	0.177579	0.116767	0.290465	0.0857713	0.0931064	0.118179	0.10956	0.000138284	0.67619	Fec > PCc > MCc > Cec > MCm > DCc > DCm > PCm > Cem > Duo > Jej > Ile > Sto
	Unclassified Firmicutes	0.326164	1.08481	0.116048	0.224788	1.00909	1.15888	1.13419	0.933745	1.06018	0.89549	1.40994	1.59875	1.55659	0.000216057	1.40961	MCm > DCm > PCm > PCc > MCc > Duo > Fec > Cec > DCc > Cem > Sto > Ile > Jej
	Marvinbryantia	-	0.582765	0.0308092	0.0553892	0.415004	0.193845	0.165728	0.360887	0.0694346	0.229254	0.347913	0.223674	0.245784	0.000240985	0.507552	Duo > Cec > DCc > PCm > DCm > Cem > MCm > PCc > MCc > Fec > Ile > Jej
	Streptococcus	0.398701	2.27476	9.391	2.17122	0.176384	0.287894	0.280195	0.314665	0.611204	0.0788169	0.097428	0.0654866	0.171816	0.000244274	0.999932	Jej > Duo > Ile > Fec > Sto > DCc > PCc > MCc > Cec > DCm > PCm > Cem > MCm
	Unclassified Lactobacillales	0.0636244	0.109969	0.287656	0.386069	0.177208	0.182906	0.195712	0.20461	0.186595	0.0419666	0.0711111	0.0628324	0.0301919	0.000244274	0.843138	Ile > Jej > DCc > MCc > Fec > PCc > Cec > Duo > PCm > Sto > MCm > Cem > DCm
	Gemella	0.00303255	0.0793269	0.0926213	0.0234973	0.00110033	0.002692	0.000766	0.0011	0.00127517	8.23333e-05	0.000326667	0.000491667	-	0.000267405	1.21758	Jej > Duo > Ile > Sto > PCc > Fec > Cec > DCc > MCc > MCm > PCm > Cem
	Granulicatella	0.0003335	0.00839575	0.0168656	0.0186128	0.0006505	0.0004332	0.000165167	-	-	-	0.000313333	-	-	0.000324897	1.2653	Ile > Jej > Duo > Cec > PCc > Sto > PCm > MCc
	Acetivibrio	-	0.00701195	-	-	0.0151952	0.0155455	0.0126196	0.0143096	0.0115817	0.0152267	0.0126987	0.0353292	0.0119247	0.000332261	1.32458	MCm > PCc > Cem > Cec > DCc > PCm > MCc > DCm > Fec > Duo
	Unclassified Veillonellaceae	0.00074	0.100264	0.000721667	0.00075	0.0697425	0.0763382	0.0898841	0.10091	0.0599	0.0667396	0.0933264	0.169754	0.0862316	0.00036535	0.882606	MCm > DCc > Duo > PCm > MCc > DCm > PCc > Cec > Cem > Fec > Ile > Sto > Jej
	Globicatella	0.0437429	0.828129	1.86226	0.416132	0.00319372	0.00860456	0.00471713	0.0005025	0.00327	0.00121167	0.00273912	0.0053191	0.0207744	0.000449537	1.19305	Jej > Duo > Ile > Sto > DCm > PCc > MCm > MCc > Fec > Cec > PCm > Cem > DCc
	Anaerofustis	-	0.00193333	0.00037	0.000451667	0.00656318	0.00349	0.00752732	0.0037475	0.00450907	0.009237	0.00592448	0.00132833	0.00541835	0.000472308	1.27778	Cem > MCc > Cec > PCm > DCm > Fec > DCc > PCc > Duo > MCm > Ile > Jej
	Unclassified Carnobacteriaceae	0.0106536	0.00547917	0.00436667	0.0277182	0.0162971	0.012178	0.0180622	0.00899777	0.0163845	0.00362965	0.00414437	0.00355175	0.0016645	0.000587703	1.52069	Ile > MCc > Fec > Cec > PCc > Sto > DCc > Duo > Jej > PCm > Cem > MCm > DCm
	Lutispora	0.00153167	0.0673333	0.00036	0.00397243	0.155354	0.13275	0.119804	0.258943	0.0997205	0.0575229	0.315363	0.217764	0.253451	0.000656732	1.25485	PCm > DCc > DCm > MCm > Cec > PCc > MCc > Fec > Duo > Cem > Ile > Sto > Jej
	Robinsoniella	0.000455	0.0157237	0.00355953	0.00108	0.0183551	0.0120764	0.00677828	0.0196312	0.00690762	0.0259407	0.0377724	0.0457393	0.0332673	0.000663028	1.49678	MCm > PCm > DCm > Cem > DCc > Cec > Duo > PCc > Fec > MCc > Jej > Ile > Sto
	Unclassified Bacillaceae 2	0.0118853	0.0050867	0.0147111	0.00453333	-	-	-	-	-	-	-	-	-	0.000751398	0.650917	Jej > Sto > Duo > Ile
	Ruminococcus2	0.0401129	0.186628	0.0436381	0.0604075	0.399629	0.407375	0.157147	0.382721	0.136808	0.295631	0.468029	0.471337	0.51548	0.000771964	1.24891	DCm > MCm > PCm > PCc > Cec > DCc > Cem > Duo > MCc > Fec > Ile > Jej > Sto
	Parasporobacterium	0.00153833	0.163527	0.0230846	0.060029	0.397131	0.280483	0.095739	0.336719	0.130133	0.0749736	0.388595	0.263043	0.399636	0.00101101	1.14202	DCm > Cec > PCm > DCc > PCc > MCm > Duo > Fec > MCc > Cem > Ile > Jej > Sto
	Clostridium III	-	0.0151251	0.00111833	0.00336333	0.0203012	0.0146531	0.0130964	0.0271056	0.0280537	0.0199679	0.0169166	0.0302588	0.0273112	0.00106882	0.879825	MCm > Fec > DCm > DCc > Cec > Cem > PCm > Duo > PCc > MCc > Ile > Jej
	Acetitomaculum	-	0.00771148	0.00206833	-	0.033961	0.0326567	0.0257805	0.123098	0.0402366	0.0262796	0.125562	0.117396	0.131181	0.00117626	1.26179	DCm > PCm > DCc > MCm > Fec > Cec > PCc > Cem > MCc > Duo > Jej
	Roseburia	0.87797	0.125003	0.0225088	0.0111091	0.307935	0.451955	0.299342	0.528132	0.101604	0.136315	0.411682	0.461351	0.425975	0.00119134	0.928697	Sto > DCc > MCm > PCc > DCm > PCm > Cec > MCc > Cem > Duo > Fec > Jej > Ile
	Lactonifactor	0.000506667	0.0116821	0.00113167	0.000703333	0.0148623	0.0198356	0.0132461	0.0134362	0.0033473	0.00872573	0.0202375	0.0243025	0.0269756	0.00137877	1.07121	DCm > MCm > PCm > PCc > Cec > DCc > MCc > Duo > Cem > Fec > Jej > Ile > Sto
	Staphylococcus	0.167767	0.145724	2.23209	0.494714	0.06273	0.112707	0.112433	0.125965	0.354095	0.0132785	0.0187835	0.0197569	0.0382141	0.00146722	1.05591	Jej > Ile > Fec > Sto > Duo > DCc > PCc > MCc > Cec > DCm > MCm > PCm > Cem
	Acetoanaerobium	-	-	-	-	-	0.003194	0.000773333	0.00085	0.00472232	0.0199853	0.029936	0.0177477	0.0137324	0.00304768	1.61758	PCm > Cem > MCm > DCm > Fec > PCc > DCc > MCc
	Blautia	0.075436	0.254728	0.0203408	0.0228146	0.096947	0.149188	0.111234	0.113478	0.149804	0.167212	0.157738	0.237164	0.278744	0.00459288	1.0036	DCm > Duo > MCm > Cem > PCm > Fec > PCc > DCc > MCc > Cec > Sto > Ile > Jej
	Anaerofilum	-	0.000545	-	-	0.00207833	0.001034	-	0.0009875	0.000525	-	0.00391167	0.00343667	-	0.00606279	0.876335	PCm > MCm > Cec > PCc > DCc > Duo > Fec
	Holdemania	-	-	-	-	0.001605	0.002734	0.00302667	0.0038575	0.00366833	0.001555	0.00116833	-	0.00148833	0.00742178	1.75385	DCc > Fec > MCc > PCc > Cec > Cem > DCm > PCm
	Allobaculum	0.025633	0.911944	0.453633	0.187441	0.898885	1.00908	1.50326	1.46088	0.322437	0.315431	0.262095	0.349737	0.317972	0.0088139	1.47117	MCc > DCc > PCc > Duo > Cec > Jej > MCm > Fec > DCm > Cem > PCm > Ile > Sto
	Unclassified Bacillaceae 1	0.001354	0.00997308	0.0105093	0.00667713	0.000132833	0.0001794	-	0.0004425	0.000116167	0.000127	-	-	-	0.0108455	0.528263	Jej > Duo > Ile > Sto > DCc > PCc > Cec > Cem > Fec
	Unclassified Aerococcaceae	0.00770022	0.0572217	0.115747	0.0308065	0.000893333	0.0017708	0.000753333	0.0005025	0.00152667	-	0.000286667	0.00087	0.00123667	0.0135843	1.236	Jej > Duo > Ile > Sto > PCc > Fec > DCm > Cec > MCm > MCc > DCc > PCm
	Unclassified Staphylococcaceae	-	0.001455	0.00819837	0.00691285	0.000637667	0.0004718	0.000261667	0.00115	0.00158167	-	-	0.000400333	0.000213333	0.0137251	1.01847	Jej > Ile > Fec > Duo > DCc > Cec > PCc > MCm > MCc > DCm
	Unclassified Bacillales	0.00673323	0.0247938	0.0558369	0.0270448	0.0013665	0.0014176	0.00234833	0.001525	0.00481812	-	0.000497667	0.000349833	0.000160667	0.0153618	1.11732	Jej > Ile > Duo > Sto > Fec > MCc > DCc > PCc > Cec > PCm > MCm > DCm
	Unclassified Bacilli	0.00841087	0.0123007	0.0231296	0.034471	0.0109778	0.0122033	0.0168837	0.0198447	0.0195987	0.00453998	0.0083071	0.0062086	0.00326628	0.0178771	0.498801	Ile > Jej > DCc > Fec > MCc > Duo > PCc > Cec > Sto > PCm > MCm > Cem > DCm
	Unclassified Paenibacillaceae 1	-	-	-	-	-	0.000157	-	-	-	-	-	-	-	0.0199308	0.535873
	Unclassified Gracilibacteraceae	-	0.00104167	-	-	0.00929447	0.0121294	0.0111316	0.0189336	0.00602865	0.0030837	0.0191525	0.00785225	0.00849785	0.0207444	1.10237	PCm > DCc > PCc > MCc > Cec > DCm > MCm > Fec > Cem > Duo
	Pediococcus	0.000593333	0.0216692	0.00454902	0.0125687	0.001305	0.001472	0.001785	0.001775	0.00522	0.00177467	0.001155	0.00226667	0.00311758	0.0207444	0.980765	Duo > Ile > Fec > Jej > DCm > MCm > MCc > DCc > Cem > PCc > Cec > PCm > Sto
	Lachnospiracea incertae sedis	0.125026	0.00947625	0.0071926	0.001185	0.0346583	0.0471171	0.0441357	0.0434103	0.00507735	0.017659	0.0650673	0.0583442	0.0370007	0.0214494	0.809683	Sto > PCm > MCm > PCc > MCc > DCc > DCm > Cec > Cem > Duo > Jej > Fec > Ile
	Catenibacterium	-	0.00095	-	-	0.001995	0.001652	0.00282978	0.002365	0.00500015	-	0.000381667	0.00263333	0.000325	0.024268	1.33428	Fec > MCc > MCm > DCc > Cec > PCc > Duo > PCm > DCm
	Butyrivibrio	-	-	-	-	-	0.0003384	-	0.000335	-	-	0.0004825	-	-	0.0246381	0.493376	PCm > PCc > DCc
	Unclassified Clostridiaceae 4	-	0.000828333	-	-	0.00197667	0.002682	0.00142833	0.0036575	0.00377457	0.00330923	0.00138833	0.00285	0.00137167	0.0332415	0.728253	Fec > DCc > Cem > MCm > PCc > Cec > MCc > PCm > DCm > Duo
	Gracilibacter	-	-	-	-	0.00126333	0.000978	0.00131667	0.001	0.000375	0.00195983	0.000913333	0.00109333	0.000265	0.0410447	0.942606	Cem > MCc > Cec > MCm > DCc > PCc > PCm > Fec > DCm
	Lentisphaerae	-	-	-	-	-	-	0.00269483	-	0.000659617	0.0162947	0.0231043	0.0122456	0.0378262	7.17575e-07		DCm > PCm > Cem > MCm > MCc > Fec
	Victivallis	-	-	-	-	-	-	0.002695	-	0.00066	0.0162952	0.0231045	0.0122458	0.0378257	1.35916e-06	1.67323	DCm > PCm > Cem > MCm > MCc > Fec
	Proteobacteria	8.7724	1.54507	2.28171	0.169104	3.80438	3.2646	4.41358	5.96465	0.950355	37.6439	5.65465	2.98606	7.66253	0.00024014		Cem > Sto > DCm > DCc > PCm > MCc > Cec > PCc > MCm > Jej > Duo > Fec > Ile
	Helicobacter	0.0143561	0.0651416	0.0181405	0.0354421	0.116061	0.172797	0.204837	0.185028	0.449935	35.6814	3.18126	1.95112	4.77169	1.35916e-06	1.81569	Cem > DCm > PCm > MCm > Fec > MCc > DCc > PCc > Cec > Duo > Ile > Jej > Sto
	Unclassified Proteobacteria	0.0312782	0.0468261	0.00372333	0.00537977	1.79418	2.13411	2.3686	2.95223	0.204508	1.01614	1.58832	0.493824	0.541756	5.11398e-06	0.837691	DCc > MCc > PCc > Cec > PCm > Cem > DCm > MCm > Fec > Duo > Sto > Ile > Jej
	Desulfovibrio	0.000301667	0.012571	0.00231833	0.0056408	0.830777	0.217773	0.474003	0.80886	0.0359105	0.304752	0.124326	0.0246618	0.0742893	6.18781e-06	1.53046	Cec > DCc > MCc > Cem > PCc > PCm > DCm > Fec > MCm > Duo > Ile > Jej > Sto
	Stenotrophomonas	1.17374	0.0815707	0.295124	0.00674485	-	0.0001068	-	-	-	0.000925	0.00210833	0.00913545	0.0345567	1.41777e-05	1.16533	Sto > Jej > Duo > DCm > MCm > Ile > PCm > Cem > PCc
	Unclassified Desulfovibrionaceae	-	0.0116206	0.00143333	0.00423542	0.361677	0.147067	0.307683	0.490852	0.024313	0.112605	0.131269	0.0324279	0.0450116	1.6901e-05	2.40964	DCc > Cec > MCc > PCc > PCm > Cem > DCm > MCm > Fec > Duo > Ile > Jej
	Achromobacter	0.412605	0.0820933	0.0155183	0.000483333	-	-	-	-	-	0.00302815	0.00552437	0.0204989	0.0199525	2.43027e-05	1.06882	Sto > Duo > MCm > DCm > Jej > PCm > Cem > Ile
	Janthinobacterium	0.607351	0.110841	0.0606218	0.00970402	0.000225	0.0001604	0.000653333	0.0009675	0.00069	0.001805	0.00358667	0.0132217	0.0219059	3.93396e-05	1.24784	Sto > Duo > Jej > DCm > MCm > Ile > PCm > Cem > DCc > Fec > MCc > Cec > PCc
	Bilophila	0.001005	0.00202732	-	-	0.0942152	0.0729813	0.122257	0.202875	0.0153029	0.0605772	0.0681386	0.0212704	0.022723	3.9552e-05	1.33315	DCc > MCc > Cec > PCc > PCm > Cem > DCm > MCm > Fec > Duo > Sto
	Parasutterella	0.00114333	0.0640223	0.00142167	0.000863333	0.157944	0.212911	0.469232	0.652913	0.0564418	0.119671	0.127256	0.0605661	0.0412322	4.60784e-05	1.51116	DCc > MCc > PCc > Cec > PCm > Cem > Duo > MCm > Fec > DCm > Jej > Sto > Ile
	Phyllobacterium	0.496221	0.097179	0.0238767	0.0083007	-	-	-	-	-	-	0.00731137	0.00594348	0.0175068	7.38191e-05	1.16908	Sto > Duo > Jej > DCm > Ile > PCm > MCm
	Unclassified Desulfovibrionales	0.00268707	0.0247984	0.00393585	0.00496252	0.382846	0.187237	0.321915	0.412479	0.0318525	0.129538	0.166605	0.0520147	0.0824893	0.000132893	0.711154	DCc > Cec > MCc > PCc > PCm > Cem > DCm > MCm > Fec > Duo > Ile > Jej > Sto
	Pseudomonas	0.852258	0.111767	0.645702	0.0102691	0.000858333	0.0021584	0.000953333	0.001525	-	0.00236333	0.00290317	0.0131153	0.0293004	0.000132893	1.19429	Sto > Jej > Duo > DCm > MCm > Ile > PCm > Cem > PCc > DCc > MCc > Cec
	Ralstonia	1.0722	0.0963542	0.315958	0.0173154	-	0.001248	0.00137167	0.0014125	-	0.00177485	0.00369685	0.00630097	0.0271049	0.000308221	1.05147	Sto > Jej > Duo > DCm > Ile > MCm > PCm > Cem > DCc > MCc > PCc
	Unclassified Alphaproteobacteria	0.0121208	0.00233667	0.002235	-	0.000281667	0.00850068	0.00923235	0.0235124	0.0097094	0.0298768	0.0258557	0.0241272	0.0624427	0.000338811	1.5102	DCm > Cem > PCm > MCm > DCc > Sto > Fec > MCc > PCc > Duo > Jej > Cec
	Brevundimonas	0.227571	0.0448861	0.190499	-	-	-	-	-	-	0.000576667	0.000696667	0.00167667	0.0886409	0.000338811	1.17252	Sto > Jej > DCm > Duo > MCm > PCm > Cem
	Acidovorax	0.457219	0.00084	0.00157667	0.000771667	0.00321418	0.0189635	0.0091457	0.005615	0.0112888	0.0129223	0.0207442	0.109996	0.497304	0.000357015	1.00881	DCm > Sto > MCm > PCm > PCc > Cem > Fec > MCc > DCc > Cec > Jej > Duo > Ile
	Unclassified Rhodospirillales	-	-	-	-	0.001115	0.00747456	0.00966878	0.0125249	0.00705947	0.0132751	0.00958422	0.00825512	0.0204707	0.000384371	0.544032	DCm > Cem > DCc > MCc > PCm > MCm > PCc > Fec > Cec
	Sphingomonas	0.60162	0.0419418	0.0120484	0.00973575	-	-	-	-	-	0.002475	0.00786137	0.0057811	0.0243978	0.000845473	0.747888	Sto > Duo > DCm > Jej > Ile > PCm > MCm > Cem
	Vampirovibrio	-	0.0168165	-	0.00999513	0.0153583	0.0145609	0.0377429	0.132496	0.0471547	0.085707	0.104556	0.0312201	0.132824	0.000897948	1.02878	DCm > DCc > PCm > Cem > Fec > MCc > MCm > Duo > Cec > PCc > Ile
	Unclassified Helicobacteraceae	-	0.00176667	-	-	-	0.000814	0.00210833	0.0006575	0.00341167	0.0120103	0.00934152	0.00570678	0.00528003	0.000938222	1.23769	Cem > PCm > MCm > DCm > Fec > MCc > Duo > PCc > DCc
	Buttiauxella	-	-	-	-	-	-	-	0.00051	-	-	-	-	-	0.00162876	0.793748
	Unclassified Alcaligenaceae	0.0257596	0.003825	0.000458333	-	-	-	-	-	-	-	0.000433333	0.00150833	-	0.00374799	1.04634	Sto > Duo > MCm > Jej > PCm
	Methylobacterium	0.425963	0.250217	0.0543005	-	-	-	-	-	-	0.000110667	0.0003215	0.00102833	0.00151667	0.00433589	1.04058	Sto > Duo > Jej > DCm > MCm > PCm > Cem
	Delftia	0.16308	0.0159652	0.0113912	0.002215	-	0.0003196	-	-	0.000386667	-	0.000587667	0.00296	0.00910882	0.00728184	1.04193	Sto > Duo > Jej > DCm > MCm > Ile > PCm > Fec > PCc
	Alcaligenes	0.518221	0.0150033	0.0383947	0.00306167	-	-	-	-	-	0.00166167	0.00331297	0.00578632	0.0219904	0.00728184	1.06665	Sto > Jej > DCm > Duo > MCm > PCm > Ile > Cem
	Acinetobacter	0.147795	0.00668882	0.0131518	0.000358333	0.000176667	0.0004138	-	-	-	0.0005085	0.000299333	0.000598333	0.0312239	0.0088139	0.86471	Sto > DCm > Jej > Duo > MCm > Cem > PCc > Ile > PCm > Cec
	Unclassified Deltaproteobacteria	-	0.00559625	0.000541667	0.00137	0.00951583	0.00830662	0.0171036	0.0361496	0.00918788	0.0228816	0.0341297	0.0105223	0.0347104	0.0107919	1.66307	DCc > DCm > PCm > Cem > MCc > MCm > Cec > Fec > PCc > Duo > Ile > Jej
	Escherichia/Shigella	0.0832482	0.00674963	0.135992	0.00614437	0.0192214	0.0200907	0.028358	0.0218065	0.0197375	0.00391	0.00212483	0.00465385	0.717962	0.0248688	0.711509	DCm > Jej > Sto > MCc > DCc > PCc > Fec > Cec > Duo > Ile > MCm > Cem > PCm
	Unclassified Pseudomonadaceae	0.024846	0.00235333	0.0104717	0.000351667	-	0.000246	-	-	-	-	-	0.000889833	0.000928333	0.034186	1.0682	Sto > Jej > Duo > DCm > MCm > Ile > PCc
	Enhydrobacter	0.0101803	0.00356477	0.0962676	-	-	-	-	-	-	-	-	-	0.00072	0.0417492	0.782618	Jej > Sto > Duo > DCm
	Tenericutes	0.0743262	0.0502699	-	0.0166587	0.0371011	2.15583	0.831143	0.241875	1.12271	1.69899	3.11404	1.91685	1.4154	1.39842e-06		PCm > PCc > MCm > Cem > DCm > Fec > MCc > DCc > Sto > Duo > Cec > Ile
	Anaeroplasma	0.000578333	0.0495599	-	0.0166583	0.0371011	2.15583	0.831143	0.241875	1.11951	1.69853	3.1129	1.91556	1.4154	1.42158e-06	1.21357	PCm > PCc > MCm > Cem > DCm > Fec > MCc > DCc > Duo > Cec > Ile > Sto
	Unclassified Bacteria	0.609615	0.72833	0.0546161	0.0393508	3.83726	2.1377	4.20151	5.74298	2.29831	3.26303	5.6243	4.20359	2.93149	6.99548e-06		DCc > PCm > MCm > MCc > Cec > Cem > DCm > Fec > PCc > Duo > Sto > Jej > Ile
	Unclassified Bacteria	0.609615	0.72833	0.0546161	0.0393508	3.83726	2.1377	4.20151	5.74298	2.29831	3.26303	5.6243	4.20359	2.93149	2.05888e-05	0.815412	DCc > PCm > MCm > MCc > Cec > Cem > DCm > Fec > PCc > Duo > Sto > Jej > Ile
	Verrucomicrobia	0.000801555	0.0116709	0.00207449	0.00348875	0.0369241	0.0261652	0.0388777	0.0731693	0.00991685	0.0161793	0.011567	0.00483462	0.0129399	0.0353592		DCc > MCc > Cec > PCc > Cem > DCm > Duo > PCm > Fec > MCm > Ile > Jej > Sto
	Statistical tests of over- or under-representation of bacterial lineages amongst anatomic sites were made at the phylum and genus levels using Kruskal-Wallis rank sum test. P-values were adjusted for multiple testing by false discovery rate (FDR) using the Benjamini & Hochberg method.
	The direction column sorts sites by their mean abundance, from largest to smallest. "-" corresponds to no sequences present. VIP, Variable importance in projection.
