# Supplementary material for: Microbial Biogeography and Core Microbiota of the Rat Digestive Tract
Source: Sci Rep. 2017 Apr 4;7:45840. doi: 10.1038/srep45840 (PMC5379200; doi:10.1038/srep45840)
Supplement: Supplementary Table S6 [file srep45840-s4.xls]

## Sheet: TableS6
	Table S6. List of sequence counts for 97% OTU clusters shared across all subjects and all sampling regions.
	Subject 1						Subject 2						Subject 3						Subject 4						Subject 5						Subject 6					OTU ID	RDP Taxonomy
	Stomach	Small-intestinal contents	Large-intestinal contents	Feces	Large-intestinal mucus		Stomach	Small-intestinal contents	Large-intestinal contents	Feces	Large-intestinal mucus		Stomach	Small-intestinal contents	Large-intestinal contents	Feces	Large-intestinal mucus		Stomach	Small-intestinal contents	Large-intestinal contents	Feces	Large-intestinal mucus		Stomach	Small-intestinal contents	Large-intestinal contents	Feces	Large-intestinal mucus		Stomach	Small-intestinal contents	Large-intestinal contents	Feces	Large-intestinal mucus
	2158	4106	7449	131	6787		4967	7770	12122	2572	15911		592	8502	37648	5554	6739		3491	10062	35435	3837	12044		290	12831	3910	1848	10460		523	15005	3319	1536	5685	OTU555945	Bacteria; Firmicutes; Clostridia; Clostridiales; Peptostreptococcaceae; Clostridium XI
	1	1017	92	35	174		190	827	358	63	227		29	1876	951	102	242		94	1115	432	77	173		99	626	297	111	518		1	815	135	283	145	OTU539647	Bacteria; Firmicutes; Bacilli; Lactobacillales; Lactobacillaceae; Lactobacillus
	82	617	1652	27	1269		688	428	1710	299	2769		3	545	6057	821	918		408	199	6865	559	1928		245	358	407	144	783		526	671	312	118	389	OTU342666	Bacteria; Firmicutes; Clostridia; Clostridiales; Clostridiaceae 1; Clostridium sensu stricto
	3	12801	5000	964	2403		6992	20329	17253	3071	7392		306	20190	36018	3443	5805		1583	14658	19736	2370	5932		778	6707	8067	3066	6767		1	8577	2741	4922	1672	OTU574021	Bacteria; Firmicutes; Bacilli; Lactobacillales; Lactobacillaceae; Lactobacillus
	65	34962	5778	1085	4804		6721	18740	15163	2681	9622		220	23796	24488	3211	4316		639	9376	18316	1917	6198		188	4991	6594	2405	6783		2	7972	2950	2300	1671	OTU588197	Bacteria; Firmicutes; Bacilli; Lactobacillales; Lactobacillaceae; Lactobacillus
	25885	4236	25184	4934	20437		13586	5141	17545	7162	10441		11488	9166	33883	5022	6085		23151	17066	29870	10062	8154		8764	12393	29276	17454	21513		20738	25953	23117	6091	7461	OTU214919	Bacteria; Firmicutes; Erysipelotrichia; Erysipelotrichales; Erysipelotrichaceae; Turicibacter
	121	450	123	15	524		104	198	213	37	386		7	673	843	122	282		303	208	743	66	578		656	336	299	128	617		674	898	110	162	299	New.ReferenceOTU4313	Bacteria; Firmicutes; Clostridia; Clostridiales; Clostridiaceae 1; Clostridium sensu stricto
	106	16	58	7	93		43	30	54	19	54		43	47	97	12	21		52	61	92	31	25		38	66	57	34	96		115	84	53	18	27	OTU324882	Bacteria; Firmicutes; Erysipelotrichia; Erysipelotrichales; Erysipelotrichaceae; Turicibacter
	17	15	42	4	33		39	16	67	28	35		7	38	124	22	8		18	42	91	27	15		7	34	44	18	24		14	38	22	5	7	New.ReferenceOTU4483	Bacteria; Firmicutes; Erysipelotrichia; Erysipelotrichales; Erysipelotrichaceae; Turicibacter
	253	29	34	26	112		12	48	17	12	12		109	81	36	9	32		82	149	25	8	50		92	83	120	72	196		161	145	49	37	63	New.ReferenceOTU2043	Bacteria; Firmicutes; Erysipelotrichia; Erysipelotrichales; Erysipelotrichaceae; Turicibacter
	90	146	11	2	137		8	73	22	5	26		31	326	52	10	53		88	399	42	1	163		8	377	98	47	348		7	526	49	66	218	New.CleanUp.ReferenceOTU245	Bacteria; Firmicutes; Clostridia; Clostridiales; Peptostreptococcaceae; unclassified_Peptostreptococcaceae
	6	1	37	1	31		68	4	66	17	42		1	3	136	26	31		4	9	135	21	25		15	9	11	10	7		9	11	7	2	2	New.ReferenceOTU1529	Bacteria; Firmicutes; Erysipelotrichia; Erysipelotrichales; Erysipelotrichaceae; Turicibacter
	70	10	15	6	32		4	3	6	4	5		32	26	12	2	13		35	31	4	3	20		17	33	48	17	55		50	57	14	18	18	New.ReferenceOTU5972	Bacteria; Firmicutes; Erysipelotrichia; Erysipelotrichales; Erysipelotrichaceae; Turicibacter
	12	2	27	1	21		19	8	20	7	16		4	4	43	5	6		18	13	35	18	8		3	6	12	5	13		9	9	9	2	7	New.ReferenceOTU4744	Bacteria; Firmicutes; Erysipelotrichia; Erysipelotrichales; Erysipelotrichaceae; Turicibacter
	19	5	10	2	14		17	4	11	3	7		10	6	30	6	5		16	9	21	7	5		6	6	25	7	9		5	7	18	8	6	New.ReferenceOTU3252	Bacteria; Firmicutes; Erysipelotrichia; Erysipelotrichales; Erysipelotrichaceae; Turicibacter
	11	3	5	2	14		18	8	19	1	11		9	7	25	10	4		10	9	38	7	10		6	7	11	4	8		16	11	7	4	2	New.ReferenceOTU2705	Bacteria; Firmicutes; Erysipelotrichia; Erysipelotrichales; Erysipelotrichaceae; Turicibacter
	0	0	0	0	0		0	0	0	0	1		0	0	0	0	1		0	0	0	0	1		0	0	0	1	25		0	0	1	0	1	New.ReferenceOTU551	Bacteria; Firmicutes; Erysipelotrichia; Erysipelotrichales; Erysipelotrichaceae; Turicibacter
	16	7	12	3	8		5	2	5	4	5		6	3	24	3	4		6	3	11	10	4		7	1	17	8	6		8	16	12	5	5	OTU368490	Bacteria; Firmicutes; Erysipelotrichia; Erysipelotrichales; Erysipelotrichaceae; Turicibacter
	29	2	15	2	9		6	4	5	1	8		5	6	14	1	2		19	9	11	9	4		8	9	6	7	14		37	18	7	3	9	OTU347529	Bacteria; Firmicutes; Erysipelotrichia; Erysipelotrichales; Erysipelotrichaceae; Turicibacter
	28944	58425	45544	7247	36902		33487	53633	64656	15986	46970		12902	65295	140481	18381	24567		30017	53418	111902	19030	35337		11227	38873	49299	25386	48242		22896	60813	32932	15580	17687	sum
	31794	163532	136914	48899	254374		52937	130436	195186	44959	188033		22887	199920	439126	40080	238109		38336	136286	237663	34528	198880		54484	150953	170705	84133	185669		31842	130894	149592	43328	174680	full
	0.91036	0.35727	0.332647	0.148203	0.14507		0.632582	0.411182	0.331253	0.355568	0.249797		0.563726	0.326606	0.31991	0.458608	0.103175		0.782998	0.391955	0.470843	0.551147	0.17768		0.20606	0.257517	0.288796	0.301737	0.259828		0.71905	0.464597	0.220145	0.359583	0.101254	[%] sum / full
	Close reference OTU ID is based on greengenes database (release 13.8).
	Taxonomy is based on the RDP classifier trained with the 16S rRNA training set No. 14 with a bootstrap cutoff of 50%.
