# Supplementary material for: Microbial Biogeography and Core Microbiota of the Rat Digestive Tract
Source: Sci Rep. 2017 Apr 4;7:45840. doi: 10.1038/srep45840 (PMC5379200; doi:10.1038/srep45840)
Supplement: Supplementary Table S7 [file srep45840-s5.xls]

## Sheet: TableS7
	Table S7. pH and concentrations of microbial metabolite (mmol/g sample) along the length of the rat digestive tract.
		Stomach	Duodenum	Jejunum	Ileum	Cecum	Colon			Feces	P-value	Adjusted P-value
		(n=5)	(n=4)	(n=6)	(n=6)	(n=6)	Proximal(n=5)	Middle(n=5)	Distal(n=4)	(n=6)
	pH	5.01b	6.28ab	6.27ab	6.67a	6.69a	6.28ab	6.39ab	6.46ab	5.98b	0.0002188	0.00027375
		(4.35,5.72)	(6.06,6.53)	(6.14,6.48)	(6.25,7.12)	(6.49,6.94)	(6.12,6.48)	(5.9,7.04)	(6.28,6.72)	(5.63,6.11)
	Acetate	2.521b	0.743b	1.042b	2.981b	43.270a	19.543ab	24.136ab	24.389ab	27.109ab	3.763e-06	7.26667e-06
		(0.430,7.395)	(0.333,1.082)	(0.568,2.168)	(0.688,5.074)	(36.193,47.494)	(4.253,26.505)	(16.161,36.466)	(16.527,33.151)	(23.017,30.137)
	Propionate	1.603b	1.091b	1.631b	1.687b	17.888a	9.965ab	11.516ab	10.915ab	8.979ab	3.32e-06	7.26667e-06
		(1.256,2.036)	(0.527,1.610)	(1.433,1.926)	(1.328,2.064)	(15.565,21.235)	(7.148,11.924)	(7.673,14.789)	(8.822,13.709)	(5.920,11.331)
	Isobutyrate	0.035b	0.024b	0.035b	0.038b	1.407a	0.471ab	0.741ab	0.909ab	0.534ab	2.501e-06	7.26667e-06
		(0.029,0.041)	(0.014,0.033)	(0.031,0.040)	(0.026,0.058)	(1.145,1.645)	(0.269,0.744)	(0.527,1.150)	(0.623,1.382)	(0.404,0.679)
	Butyrate	0.064b	0.033b	0.113b	0.083b	25.967a	7.089ab	10.799ab	15.080ab	13.907ab	5.206e-06	7.44286e-06
		(0.027,0.118)	(0.019,0.049)	(0.026,0.310)	(0.036,0.157)	(21.559,28.767)	(0.669,12.578)	(5.175,24.861)	(5.312,28.007)	(8.891,28.042)
	Isovalerate	0.005b	0.003b	0.004b	0.006b	0.836a	0.262ab	0.423ab	0.602a	0.343ab	4.355e-06	7.26667e-06
		(0.002,0.007)	(0.001,0.004)	(0.002,0.009)	(0.001,0.024)	(0.634,1.023)	(0.035,0.421)	(0.296,0.648)	(0.388,1.037)	(0.251,0.443)
	Valerate	0.005b	0.004b	0.012b	0.021b	1.950a	0.459ab	0.953ab	1.363ab	0.631ab	3.105e-06	7.26667e-06
		(0.002,0.007)	(0.001,0.008)	(0.004,0.031)	(0.003,0.097)	(1.706,2.180)	(0.044,0.908)	(0.542,2.014)	(0.826,2.055)	(0.319,1.175)
	Total VFA	4.231b	1.899b	2.837b	4.816b	91.319a	37.788ab	48.569ab	53.259ab	51.504ab	3.029e-06	7.26667e-06
		(2.165,8.805)	(0.913,2.759)	(2.215,4.186)	(2.134,7.188)	(77.100,99.005)	(17.195,51.729)	(30.887,79.686)	(33.502,76.761)	(38.820,69.401)
	lactate	20.062a	15.866a	17.782a	16.714a	6.068a	10.221a	13.995a	7.297a	25.274a	0.0398	0.0398
		(1.322,55.837)	(10.374,23.291)	(8.137,24.715)	(9.662,22.681)	(0.915,10.272)	(1.322,14.442)	(1.322,25.630)	(4.068,10.781)	(7.221,54.616)
	NH3-N	13.737b	26.006ab	25.760ab	22.068ab	29.138a	21.688ab	19.915ab	28.388ab	20.806ab	0.01479	0.0164444
		(8.976,15.703)	(22.919,30.626)	(17.707,29.949)	(14.008,29.987)	(23.916,34.770)	(18.947,25.456)	(15.083,29.004)	(17.453,48.643)	(15.124,29.825)
	P-values for the Kruskal-Wallis rank sum test were corrected by false discovery rate.
